# Supplementary material for: amoA-based consensus phylogeny of ammonia-oxidizing archaea and deep sequencing of amoA genes from soils of four different geographic regions
Source: Environ Microbiol. 2012 Feb;14(2):525–39. doi: 10.1111/j.1462-2920.2011.02666.x (PMC3328746; doi:10.1111/j.1462-2920.2011.02666.x)
Supplement: Supplementary file 3 [file emi0014-0525-SD3.xlsx]

## Sheet: Tabelle1
OTU classification of novel amoA sequences at 85% similarity
	Namibia											Costa Rica			Austria				Greenland
OTU at 85% similarity	dry woodland soil #06	dry woodland soil #11	dry woodland soil #16	arable soil #04	arable soil #08	arable soil #14	fallow soil #01	fallow soil #10	fallow soil #17	fallow soil #23		rain forest	arable soil		riperian forest	spruce forest	arable soil		tundra soil	OTU representative
ForwOTU-85%-01	0	6	1	0	10	2	9	19	0	5		0	0		0	0	0		0	FV4B4XA02H3CCO
ForwOTU-85%-02	0	0	0	0	0	0	0	0	0	0		0	0		15	17	0		0	FV4B4XA02GMGNT
ForwOTU-85%-03	0	0	0	0	0	0	0	0	0	0		0	0		1	0	0		0	FV4B4XA02JYNOP
ForwOTU-85%-04	0	3	0	1	0	0	0	0	13	0		0	0		0	0	0		0	FV4B4XA02GCSZG
ForwOTU-85%-05	0	100	0	288	34	55	102	43	15	52		0	0		0	0	0		0	FV4B4XA02IDOBY
ForwOTU-85%-06	23	0	0	4	2	0	0	0	0	0		0	0		0	0	0		0	FV4B4XA02HI5A8
ForwOTU-85%-07	0	0	0	0	0	0	0	0	0	0		2	0		0	0	0		0	FV4B4XA02ICYUR
ForwOTU-85%-08	0	0	0	0	0	0	0	0	0	0		0	0		0	0	2		0	FV4B4XA02FSWG7
ForwOTU-85%-09	0	0	0	0	0	0	0	0	3	0		0	0		0	0	0		0	FV4B4XA02JRYQI
ForwOTU-85%-10	0	0	0	1	0	0	0	0	0	0		0	0		0	0	0		0	FV4B4XA02JGYD8
ForwOTU-85%-11	0	0	0	0	0	1	2	0	0	0		0	0		0	0	0		0	FV4B4XA02GIBFR
ForwOTU-85%-12	0	0	0	0	0	0	3	0	0	0		0	0		0	0	0		0	FV4B4XA02FT6UB
ForwOTU-85%-13	1	0	0	0	0	0	0	0	0	0		0	0		0	0	0		0	FV4B4XA02HX7MK
RevOTU-85%-01	4	0	0	0	0	0	0	0	0	0		0	0		0	0	0		0	FV4B4XA02IYA80
RevOTU-85%-02	1	0	0	0	0	0	0	0	0	0		0	0		0	0	0		0	FV4B4XA02H2FTC
RevOTU-85%-03	0	0	0	0	0	0	0	0	0	0		0	0		13	48	0		0	FV4B4XA02JC2L2
RevOTU-85%-04	0	4	0	0	0	0	0	1	8	1		0	0		0	0	0		0	FV4B4XA02HY7ER
RevOTU-85%-05	0	0	0	1	0	0	0	0	0	0		0	0		0	0	0		0	FV4B4XA02FY3EL
RevOTU-85%-06	0	35	0	13	0	10	0	0	16	0		0	0		0	0	0		0	FV4B4XA02GEQ7U
RevOTU-85%-07	26	0	0	0	0	0	0	0	0	0		0	0		0	0	0		0	FV4B4XA02FV3F0
RevOTU-85%-08	0	165	0	224	24	59	65	36	12	28		0	0		0	0	0		0	FV4B4XA02I0ZZV
RevOTU-85%-09	0	1	0	0	3	6	3	6	4	0		0	0		0	0	0		0	FV4B4XA02GCWYP
RevOTU-85%-10	0	0	0	0	0	0	0	0	0	0		17	0		0	0	0		0	FV4B4XA02H2N7A
RevOTU-85%-11	0	0	0	0	2	0	1	0	0	0		0	0		0	0	0		0	FV4B4XA02IB2F0
RevOTU-85%-12	0	0	2	0	0	1	0	0	0	0		0	0		0	0	0		0	FV4B4XA02HQSP0
RevOTU-85%-13	57	0	0	0	0	0	0	0	0	0		0	0		0	0	0		0	FV4B4XA02GGZA2
RevOTU-85%-14	12	0	0	1	1	0	0	0	0	0		0	0		0	0	0		0	FV4B4XA02GPWFN
RevOTU-85%-15	0	0	0	0	1	0	0	0	0	0		0	0		0	0	0		0	FV4B4XA02GB0HV
RevOTU-85%-16	7	1	0	3	0	0	0	0	2	1		0	0		0	0	0		0	FV4B4XA02J0SCH
RevOTU-85%-17	16	1	0	2	2	0	0	0	0	0		0	0		0	0	0		0	FV4B4XA02GO11L
RevOTU-85%-18	0	0	0	1	0	0	0	0	0	0		0	0		0	0	0		0	FV4B4XA02F7POE
RevOTU-85%-19	0	0	0	0	0	2	0	0	0	0		0	0		0	0	0		0	FV4B4XA02JB0R1
RevOTU-85%-20	0	0	0	0	0	0	2	0	0	0		0	0		0	0	0		0	FV4B4XA02GTPAU
RevOTU-85%-21	0	6	0	17	0	3	0	0	0	0		0	0		0	0	0		0	FV4B4XA02HUMCI
RevOTU-85%-22	0	0	0	0	1	0	0	1	0	0		0	0		0	0	0		0	FV4B4XA02JNIBH
RevOTU-85%-23	4	0	0	0	0	0	0	0	0	0		0	0		0	0	0		0	FV4B4XA02HXO29
RevOTU-85%-24	0	0	0	1	1	0	0	1	0	0		0	0		0	0	0		0	FV4B4XA02J0OV9
RevOTU-85%-25	0	0	0	1	0	0	0	0	1	0		0	0		0	0	0		0	FV4B4XA02HU749
RevOTU-85%-26	0	0	0	1	0	0	0	0	0	0		0	0		0	0	0		0	FV4B4XA02FTMSU
RevOTU-85%-27	0	0	0	0	0	0	0	0	0	0		0	1		0	0	0		0	FV4B4XA02FIYUQ
RevOTU-85%-28	0	0	0	0	1	0	1	1	1	0		0	0		0	0	0		0	FV4B4XA02G7G96
RevOTU-85%-29	1	0	0	0	0	0	0	0	0	0		0	0		0	0	0		0	FV4B4XA02G6QX0
RevOTU-85%-30	0	0	0	1	0	0	0	0	0	0		0	0		0	0	0		0	FV4B4XA02G3TZ5
Merged OTU 1 (Forw 12 + Rev 12)	0	0	2	0	0	1	3	0	0	0		0	0		0	0	0		0
Merged OTU 2 (Forw 05 + Rev 08)	0	265	0	512	58	114	167	79	27	80		0	0		0	0	0		0
Merged OTU 3 (Forw 04 + Rev 04)	0	7	0	1	0	0	0	1	21	1		0	0		0	0	0		0
Merged OTU 4 (Forw 06 + Rev 14)	35	0	0	5	3	0	0	0	0	0		0	0		0	0	0		0
Merged OTU 5 (Forw 10 + Rev 23)	4	0	0	1	0	0	0	0	0	0		0	0		0	0	0		0
Merged OTU 6 (Forw 11 + Rev 19)	0	0	0	0	0	3	2	0	0	0		0	0		0	0	0		0
