# Supplementary material for: amoA-based consensus phylogeny of ammonia-oxidizing archaea and deep sequencing of amoA genes from soils of four different geographic regions
Source: Environ Microbiol. 2012 Feb;14(2):525–39. doi: 10.1111/j.1462-2920.2011.02666.x (PMC3328746; doi:10.1111/j.1462-2920.2011.02666.x)
Supplement: Supplementary file 4 [file emi0014-0525-SD4.xlsx]

## Sheet: Indicator OTU analysis
Geographic location
Group of soils	97% identity OTU	454 representative of OTU	Indicator value	p-value	Taxonomy level 1	Taxonomy level 2	Taxonomy level 3	similarity to next relative	NCBI # next rel.	name of next relative
Namibia	ForwOTU_03Prozent_0037	FV4B4XA02I7R5G	1	0.001	Nitrososphaera cluster	Nitrososphaera subcluster 9	Nitrososphaera subcluster 9	93.319	EU671718	uncultured crenarchaeote
	ForwOTU_03Prozent_0178	FV4B4XA02GT3IA	1	0.001	Nitrososphaera cluster	Nitrososphaera subcluster 1	Nitrososphaera subcluster 1.1	90.444	GQ863087	uncultured crenarchaeote
	ForwOTU_03Prozent_0188	FV4B4XA02HFOKX	1	0.001	Nitrososphaera cluster	Nitrososphaera subcluster 1	Nitrososphaera subcluster 1.1	93.103	GQ863087	uncultured crenarchaeote
	RevOTU_03Prozent_0308	FV4B4XA02IFKKE	1	0.001	Nitrososphaera cluster	Nitrososphaera subcluster 1	Nitrososphaera subcluster 1.1	93.182	GQ863087	uncultured crenarchaeote
	RevOTU_03Prozent_0520	FV4B4XA02JIKUO	1	0.001	Nitrososphaera cluster	Nitrososphaera subcluster 1	Nitrososphaera subcluster 1.1	97.222	GQ863087	uncultured crenarchaeote
	ForwOTU_03Prozent_0478	FV4B4XA02IACY9	1	0.001	Nitrososphaera cluster	Nitrososphaera subcluster 3	Nitrososphaera subcluster 3.1	97.479	DQ501037	uncultured crenarchaeote
	RevOTU_03Prozent_0080	FV4B4XA02JZK0R	1	0.001	Nitrososphaera cluster	Nitrososphaera subcluster 3	Nitrososphaera subcluster 3.1	95.031	DQ304889	uncultured crenarchaeote
Costa Rica	ForwOTU_03Prozent_0058	FV4B4XA02JAR1E	1	0.021	Nitrososphaera cluster	Nitrososphaera subcluster 7	Nitrososphaera subcluster 7.2	93.556	EU667885	uncultured crenarchaeote
	ForwOTU_03Prozent_0639	FV4B4XA02GDO1F	1	0.021	Nitrosotalea cluster	Nitrosotalea subcluster 1	Nitrosotalea subcluster 1.1	93.911	FJ483773	uncultured crenarchaeote
Austria	ForwOTU_03Prozent_0463	FV4B4XA02H2I3Z	1	0.020	Nitrososphaera cluster	Nitrososphaera cluster	Nitrososphaera cluster	94.626	AJ627422	soil metagenome fragment 54d9
	ForwOTU_03Prozent_0479	FV4B4XA02HMSI5	1	0.020	Nitrososphaera cluster	Nitrososphaera cluster	Nitrososphaera cluster	95.128	EU025175	uncultured crenarchaeote
	ForwOTU_03Prozent_0482	FV4B4XA02HPJP6	1	0.020	Nitrososphaera cluster	Nitrososphaera cluster	Nitrososphaera cluster	96.495	DQ501096	uncultured crenarchaeote
	RevOTU_03Prozent_0383	FV4B4XA02I4G3O	1	0.028	Nitrososphaera cluster	Nitrososphaera cluster	Nitrososphaera cluster	96.188	AJ627422	soil metagenome fragment 54d9
	RevOTU_03Prozent_0428	FV4B4XA02HIWJN	1	0.028	Nitrososphaera cluster	Nitrososphaera cluster	Nitrososphaera cluster	96.544	AJ627422	soil metagenome fragment 54d9
	RevOTU_03Prozent_0481	FV4B4XA02F67TK	1	0.028	Nitrososphaera cluster	Nitrososphaera cluster	Nitrososphaera cluster	94.398	AJ627422	soil metagenome fragment 54d9
	RevOTU_03Prozent_0627	FV4B4XA02G8IWB	1	0.028	Nitrososphaera cluster	Nitrososphaera cluster	Nitrososphaera cluster	96.89	EU025175	uncultured crenarchaeote
	RevOTU_03Prozent_0651	FV4B4XA02IXVHV	1	0.028	Nitrososphaera cluster	Nitrososphaera cluster	Nitrososphaera cluster	92.758	EU025175	uncultured crenarchaeote
	RevOTU_03Prozent_0716	FV4B4XA02IXMJ9	1	0.028	Nitrososphaera cluster	Nitrososphaera cluster	Nitrososphaera cluster	95.047	EU197158	uncultured crenarchaeote
	ForwOTU_03Prozent_0173	FV4B4XA02H097O	1	0.020	N'sphaera sister cluster	N'sphaera sister subcluster 1	N'sphaera sister subcluster 1.1	95.531	DQ534698	uncultured crenarchaeote
	ForwOTU_03Prozent_0490	FV4B4XA02HBPSA	1	0.020	Nitrososphaera cluster	Nitrososphaera subcluster 9	Nitrososphaera subcluster 9	96.977	EU025160	uncultured crenarchaeote
	ForwOTU_03Prozent_0710	FV4B4XA02GQJPW	1	0.020	Nitrososphaera cluster	Nitrososphaera subcluster 1	Nitrososphaera subcluster 1.1	95.465	DQ534873	uncultured crenarchaeote
	ForwOTU_03Prozent_0098	FV4B4XA02FTQ3G	1	0.020	Nitrososphaera cluster	Nitrososphaera subcluster 4	Nitrososphaera subcluster 4.1	96.507	DQ148901	uncultured crenarchaeote
	ForwOTU_03Prozent_0143	FV4B4XA02IE2SH	1	0.020	Nitrososphaera cluster	Nitrososphaera subcluster 4	Nitrososphaera subcluster 4.1	97.351	EU025155	uncultured crenarchaeote
	ForwOTU_03Prozent_0181	FV4B4XA02JW917	1	0.020	Nitrososphaera cluster	Nitrososphaera subcluster 4	Nitrososphaera subcluster 4.1	95.333	DQ148901	uncultured crenarchaeote
	ForwOTU_03Prozent_0182	FV4B4XA02IDK5K	1	0.020	Nitrososphaera cluster	Nitrososphaera subcluster 4	Nitrososphaera subcluster 4.1	95.333	EU025155	uncultured crenarchaeote
	ForwOTU_03Prozent_0216	FV4B4XA02JHV0Q	1	0.020	Nitrososphaera cluster	Nitrososphaera subcluster 4	Nitrososphaera subcluster 4.1	89.76	EU025155	uncultured crenarchaeote
	ForwOTU_03Prozent_0227	FV4B4XA02HIOD8	1	0.020	Nitrososphaera cluster	Nitrososphaera subcluster 4	Nitrososphaera subcluster 4.1	93.736	EU025155	uncultured crenarchaeote
	RevOTU_03Prozent_0026	FV4B4XA02IIHZY	1	0.028	Nitrososphaera cluster	Nitrososphaera subcluster 4	Nitrososphaera subcluster 4.1	96.307	DQ148901	uncultured crenarchaeote
	RevOTU_03Prozent_0075	FV4B4XA02IODE3	1	0.028	Nitrososphaera cluster	Nitrososphaera subcluster 4	Nitrososphaera subcluster 4.1	97.214	DQ148901	uncultured crenarchaeote
	RevOTU_03Prozent_0198	FV4B4XA02F12G2	1	0.028	Nitrososphaera cluster	Nitrososphaera subcluster 4	Nitrososphaera subcluster 4.1	95.281	AB353462	uncultured crenarchaeote
	RevOTU_03Prozent_0335	FV4B4XA02H7LEP	1	0.028	Nitrososphaera cluster	Nitrososphaera subcluster 4	Nitrososphaera subcluster 4.1	96.338	AB353462	uncultured crenarchaeote
	RevOTU_03Prozent_0731	FV4B4XA02HD42E	1	0.028	Nitrososphaera cluster	Nitrososphaera subcluster 4	Nitrososphaera subcluster 4.1	92.857	EU025155	uncultured crenarchaeote
	RevOTU_03Prozent_0141	FV4B4XA02HF9JY	1	0.028	Nitrososphaera cluster	Nitrososphaera subcluster 6	Nitrososphaera subcluster 6.1	97.192	DQ534823	uncultured crenarchaeote
	ForwOTU_03Prozent_0052	FV4B4XA02HF3LQ	1	0.020	Nitrososphaera cluster	Nitrososphaera subcluster 8	Nitrososphaera subcluster 8.1	97.632	EU671663	uncultured crenarchaeote
Greenland	none
pH
Group of soils	3% level OTU	454 representative of OTU	Indicator value	p-value	Taxonomy level 1	Taxonomy level 2	Taxonomy level 3	similarity to next relative	NCBI # next rel.	name of next relative
pH < 5.5	none
pH=5.5-7.0	ForwOTU_03Prozent_0593	FV4B4XA02F1E53	1	0.002	Nitrososphaera cluster	Nitrososphaera cluster	Nitrososphaera cluster	98.131	DQ501096	uncultured crenarchaeote
	RevOTU_03Prozent_0013	FV4B4XA02JFWW3	1	0.001	N'sphaera sister cluster	N'sphaera sister subcluster 2	N'sphaera sister subcluster 2	92.727	EU651245	uncultured crenarchaeote
	ForwOTU_03Prozent_0127	FV4B4XA02GG71O	1	0.002	Nitrososphaera cluster	Nitrososphaera subcluster 9	Nitrososphaera subcluster 9	96.114	EU671718	uncultured crenarchaeote
	RevOTU_03Prozent_0240	FV4B4XA02JLC07	1	0.001	Nitrososphaera cluster	Nitrososphaera subcluster 9	Nitrososphaera subcluster 9	90.604	EU651089	uncultured crenarchaeote
	RevOTU_03Prozent_0353	FV4B4XA02JWXA6	1	0.001	Nitrososphaera cluster	Nitrososphaera subcluster 9	Nitrososphaera subcluster 9	90.38	EU651089	uncultured crenarchaeote
	ForwOTU_03Prozent_0266	FV4B4XA02JLMVJ	1	0.002	Nitrososphaera cluster	Nitrososphaera subcluster 1	Nitrososphaera subcluster 1.1	88.31	AB353467	uncultured crenarchaeote
	ForwOTU_03Prozent_0276	FV4B4XA02FKX2M	1	0.002	Nitrososphaera cluster	Nitrososphaera subcluster 1	Nitrososphaera subcluster 1.1	95.561	GQ863087	uncultured crenarchaeote
	ForwOTU_03Prozent_0447	FV4B4XA02F3HYC	1	0.002	Nitrososphaera cluster	Nitrososphaera subcluster 1	Nitrososphaera subcluster 1.1	93.525	GQ863087	uncultured crenarchaeote
	ForwOTU_03Prozent_0473	FV4B4XA02IFISW	1	0.002	Nitrososphaera cluster	Nitrososphaera subcluster 1	Nitrososphaera subcluster 1.1	97.222	GQ863087	uncultured crenarchaeote
	ForwOTU_03Prozent_0514	FV4B4XA02JTEAQ	1	0.002	Nitrososphaera cluster	Nitrososphaera subcluster 1	Nitrososphaera subcluster 1.1	88.34	DQ501093	uncultured crenarchaeote
	RevOTU_03Prozent_0247	FV4B4XA02FQQM9	1	0.001	Nitrososphaera cluster	Nitrososphaera subcluster 1	Nitrososphaera subcluster 1.1	86.23	DQ501093	uncultured crenarchaeote
	RevOTU_03Prozent_0345	FV4B4XA02HLCHZ	1	0.001	Nitrososphaera cluster	Nitrososphaera subcluster 1	Nitrososphaera subcluster 1.1	92.808	GQ863087	uncultured crenarchaeote
	RevOTU_03Prozent_0402	FV4B4XA02HU1BI	1	0.001	Nitrososphaera cluster	Nitrososphaera subcluster 1	Nitrososphaera subcluster 1.1	87.83	AB353467	uncultured crenarchaeote
	RevOTU_03Prozent_0409	FV4B4XA02IAY9W	1	0.001	Nitrososphaera cluster	Nitrososphaera subcluster 1	Nitrososphaera subcluster 1.1	93.03	GQ863087	uncultured crenarchaeote
	RevOTU_03Prozent_0735	FV4B4XA02H863U	1	0.001	Nitrososphaera cluster	Nitrososphaera subcluster 1	Nitrososphaera subcluster 1.1	95.755	GQ863087	uncultured crenarchaeote
	ForwOTU_03Prozent_0067	FV4B4XA02JSS3F	1	0.002	Nitrososphaera cluster	Nitrososphaera subcluster 3	Nitrososphaera subcluster 3.1	98.585	DQ501037	uncultured crenarchaeote
	RevOTU_03Prozent_0218	FV4B4XA02JAZLW	1	0.001	Nitrososphaera cluster	Nitrososphaera subcluster 3	Nitrososphaera subcluster 3.1	92.83	DQ312273	uncultured crenarchaeote
pH>7.0	ForwOTU_03Prozent_0463	FV4B4XA02H2I3Z	1	0.014	Nitrososphaera cluster	Nitrososphaera cluster	Nitrososphaera cluster	94.626	AJ627422	soil metagenome fragment 54d9
	ForwOTU_03Prozent_0479	FV4B4XA02HMSI5	1	0.014	Nitrososphaera cluster	Nitrososphaera cluster	Nitrososphaera cluster	95.128	EU025175	uncultured crenarchaeote
	ForwOTU_03Prozent_0482	FV4B4XA02HPJP6	1	0.014	Nitrososphaera cluster	Nitrososphaera cluster	Nitrososphaera cluster	96.495	DQ501096	uncultured crenarchaeote
	RevOTU_03Prozent_0383	FV4B4XA02I4G3O	1	0.011	Nitrososphaera cluster	Nitrososphaera cluster	Nitrososphaera cluster	96.188	AJ627422	soil metagenome fragment 54d9
	RevOTU_03Prozent_0428	FV4B4XA02HIWJN	1	0.011	Nitrososphaera cluster	Nitrososphaera cluster	Nitrososphaera cluster	96.544	AJ627422	soil metagenome fragment 54d9
	RevOTU_03Prozent_0481	FV4B4XA02F67TK	1	0.011	Nitrososphaera cluster	Nitrososphaera cluster	Nitrososphaera cluster	94.398	AJ627422	soil metagenome fragment 54d9
	RevOTU_03Prozent_0627	FV4B4XA02G8IWB	1	0.011	Nitrososphaera cluster	Nitrososphaera cluster	Nitrososphaera cluster	96.89	EU025175	uncultured crenarchaeote
	RevOTU_03Prozent_0651	FV4B4XA02IXVHV	1	0.011	Nitrososphaera cluster	Nitrososphaera cluster	Nitrososphaera cluster	92.758	EU025175	uncultured crenarchaeote
	RevOTU_03Prozent_0716	FV4B4XA02IXMJ9	1	0.011	Nitrososphaera cluster	Nitrososphaera cluster	Nitrososphaera cluster	95.047	EU197158	uncultured crenarchaeote
	ForwOTU_03Prozent_0173	FV4B4XA02H097O	1	0.014	N'sphaera sister cluster	N'sphaera sister subcluster 1	N'sphaera sister subcluster 1.1	95.531	DQ534698	uncultured crenarchaeote
	ForwOTU_03Prozent_0490	FV4B4XA02HBPSA	1	0.014	Nitrososphaera cluster	Nitrososphaera subcluster 9	Nitrososphaera subcluster 9	96.977	EU025160	uncultured crenarchaeote
	ForwOTU_03Prozent_0710	FV4B4XA02GQJPW	1	0.014	Nitrososphaera cluster	Nitrososphaera subcluster 1	Nitrososphaera subcluster 1.1	95.465	DQ534873	uncultured crenarchaeote
	ForwOTU_03Prozent_0098	FV4B4XA02FTQ3G	1	0.014	Nitrososphaera cluster	Nitrososphaera subcluster 4	Nitrososphaera subcluster 4.1	96.507	DQ148901	uncultured crenarchaeote
	ForwOTU_03Prozent_0143	FV4B4XA02IE2SH	1	0.014	Nitrososphaera cluster	Nitrososphaera subcluster 4	Nitrososphaera subcluster 4.1	97.351	EU025155	uncultured crenarchaeote
	ForwOTU_03Prozent_0181	FV4B4XA02JW917	1	0.014	Nitrososphaera cluster	Nitrososphaera subcluster 4	Nitrososphaera subcluster 4.1	95.333	DQ148901	uncultured crenarchaeote
	ForwOTU_03Prozent_0182	FV4B4XA02IDK5K	1	0.014	Nitrososphaera cluster	Nitrososphaera subcluster 4	Nitrososphaera subcluster 4.1	95.333	EU025155	uncultured crenarchaeote
	ForwOTU_03Prozent_0216	FV4B4XA02JHV0Q	1	0.014	Nitrososphaera cluster	Nitrososphaera subcluster 4	Nitrososphaera subcluster 4.1	89.76	EU025155	uncultured crenarchaeote
	ForwOTU_03Prozent_0227	FV4B4XA02HIOD8	1	0.014	Nitrososphaera cluster	Nitrososphaera subcluster 4	Nitrososphaera subcluster 4.1	93.736	EU025155	uncultured crenarchaeote
	RevOTU_03Prozent_0026	FV4B4XA02IIHZY	1	0.011	Nitrososphaera cluster	Nitrososphaera subcluster 4	Nitrososphaera subcluster 4.1	96.307	DQ148901	uncultured crenarchaeote
	RevOTU_03Prozent_0075	FV4B4XA02IODE3	1	0.011	Nitrososphaera cluster	Nitrososphaera subcluster 4	Nitrososphaera subcluster 4.1	97.214	DQ148901	uncultured crenarchaeote
	RevOTU_03Prozent_0198	FV4B4XA02F12G2	1	0.011	Nitrososphaera cluster	Nitrososphaera subcluster 4	Nitrososphaera subcluster 4.1	95.281	AB353462	uncultured crenarchaeote
	RevOTU_03Prozent_0335	FV4B4XA02H7LEP	1	0.011	Nitrososphaera cluster	Nitrososphaera subcluster 4	Nitrososphaera subcluster 4.1	96.338	AB353462	uncultured crenarchaeote
	RevOTU_03Prozent_0731	FV4B4XA02HD42E	1	0.011	Nitrososphaera cluster	Nitrososphaera subcluster 4	Nitrososphaera subcluster 4.1	92.857	EU025155	uncultured crenarchaeote
	RevOTU_03Prozent_0141	FV4B4XA02HF9JY	1	0.011	Nitrososphaera cluster	Nitrososphaera subcluster 6	Nitrososphaera subcluster 6.1	97.192	DQ534823	uncultured crenarchaeote
	ForwOTU_03Prozent_0052	FV4B4XA02HF3LQ	1	0.014	Nitrososphaera cluster	Nitrososphaera subcluster 8	Nitrososphaera subcluster 8.1	97.632	EU671663	uncultured crenarchaeote
Combined total N and organic C
Group of soils	3% level OTU	454 representative of OTU	Indicator value	p-value	Taxonomy level 1	Taxonomy level 2	Taxonomy level 3	similarity to next relative	NCBI # next rel.	name of next relative
N<0.08%dw,C<0.83%dw	ForwOTU_03Prozent_0037	FV4B4XA02I7R5G	1	0.001	Nitrososphaera cluster	Nitrososphaera subcluster 9	Nitrososphaera subcluster 9	93.319	EU671718	uncultured crenarchaeote
	ForwOTU_03Prozent_0178	FV4B4XA02GT3IA	1	0.001	Nitrososphaera cluster	Nitrososphaera subcluster 1	Nitrososphaera subcluster 1.1	90.444	GQ863087	uncultured crenarchaeote
	ForwOTU_03Prozent_0188	FV4B4XA02HFOKX	1	0.001	Nitrososphaera cluster	Nitrososphaera subcluster 1	Nitrososphaera subcluster 1.1	93.103	GQ863087	uncultured crenarchaeote
	RevOTU_03Prozent_0308	FV4B4XA02IFKKE	1	0.001	Nitrososphaera cluster	Nitrososphaera subcluster 1	Nitrososphaera subcluster 1.1	93.182	GQ863087	uncultured crenarchaeote
	RevOTU_03Prozent_0520	FV4B4XA02JIKUO	1	0.001	Nitrososphaera cluster	Nitrososphaera subcluster 1	Nitrososphaera subcluster 1.1	97.222	GQ863087	uncultured crenarchaeote
	ForwOTU_03Prozent_0478	FV4B4XA02IACY9	1	0.001	Nitrososphaera cluster	Nitrososphaera subcluster 3	Nitrososphaera subcluster 3.1	97.479	DQ501037	uncultured crenarchaeote
	RevOTU_03Prozent_0080	FV4B4XA02JZK0R	1	0.001	Nitrososphaera cluster	Nitrososphaera subcluster 3	Nitrososphaera subcluster 3.1	95.031	DQ304889	uncultured crenarchaeote
C=1.61-1.66%dw	ForwOTU_03Prozent_0396	FV4B4XA02HNIFT	1	0.014	Nitrososphaera cluster	Nitrososphaera subcluster 1	Nitrososphaera subcluster 1.1	96.56	DQ534873	uncultured crenarchaeote
N=0.14-0.19%dw	ForwOTU_03Prozent_0079	FV4B4XA02GY96E	1	0.014	Nitrososphaera cluster	Nitrososphaera subcluster 8	Nitrososphaera subcluster 8.1	95.624	EU671663	uncultured crenarchaeote
	RevOTU_03Prozent_0049	FV4B4XA02JEZ7D	1	0.006	Nitrososphaera cluster	Nitrososphaera subcluster 8	Nitrososphaera subcluster 8.1	92.751	EU590481	uncultured crenarchaeote
N>0.2%dw,C>3.7%dw	none
