# Supplementary material for: amoA-based consensus phylogeny of ammonia-oxidizing archaea and deep sequencing of amoA genes from soils of four different geographic regions
Source: Environ Microbiol. 2012 Feb;14(2):525–39. doi: 10.1111/j.1462-2920.2011.02666.x (PMC3328746; doi:10.1111/j.1462-2920.2011.02666.x)
Supplement: Supplementary file 5 [file emi0014-0525-SD5.xlsx]

## Sheet: Tabelle1
OTU classification of 454 reads at 97% similarity
	Namibia											Costa Rica			Austria				Greenland						NCBI accesion number
OTU at 97% similarity	pristine soil #06	pristine soil #11	pristine soil #16	acre soil #04	acre soil #08	acre soil #14	fallow soil #01	fallow soil #10	fallow soil #17	fallow soil #23		rain forest	acre		riperian forest	spruce forest	acre		tundra soil	OTU representative	distance to next relative	taxonomic level 1	taxonomic level 2	taxonomic level 3	of next relative
ForwOTU-97%-0001	0	0	0	0	0	0	0	0	0	0		0	0		1	0	0		0	FV4B4XA02I5684	0.09205	Nitrosopumilus cluster	Nitrosopumilus subcluster 1	Nitrosopumilus subcluster 1.1	DQ148646
ForwOTU-97%-0002	3	2	0	2	2	1	0	0	9	0		1	0		0	0	0		0	FV4B4XA02G3R31	0.05042	N'sphaera sister cluster	N'sphaera sister subcluster 2	N'sphaera sister subcluster 2	EU651245
ForwOTU-97%-0003	0	1	13	0	0	3	11	35	10	3		0	0		0	0	0		0	FV4B4XA02HVZO9	0.06275	N'sphaera sister cluster	N'sphaera sister subcluster 1	N'sphaera sister subcluster 1.1	EU590501
ForwOTU-97%-0004	0	0	0	0	0	0	0	0	0	0		0	0		0	0	2		0	FV4B4XA02GKDKD	0.1004	Nitrososphaera cluster	Nitrososphaera cluster	Nitrososphaera cluster	DQ278573
ForwOTU-97%-0005	0	0	0	0	0	0	0	0	0	0		0	0		10	0	0		0	FV4B4XA02H53K2	0.0321	Nitrosopumilus cluster	Nitrosopumilus subcluster 1	Nitrosopumilus subcluster 1.1	DQ148646
ForwOTU-97%-0006	0	0	2	0	0	0	0	0	0	0		0	0		0	0	0		0	FV4B4XA02HC6B6	0.113	N'sphaera sister cluster	N'sphaera sister subcluster 2	N'sphaera sister subcluster 2	GQ142756
ForwOTU-97%-0007	0	0	0	0	0	0	0	0	0	0		0	0		0	0	2		0	FV4B4XA02G3Q7P	0.05684	Nitrososphaera cluster	Nitrososphaera subcluster 8	Nitrososphaera subcluster 8.1	EU671663
ForwOTU-97%-0008	0	0	0	0	0	0	0	2	0	0		0	0		0	0	173		0	FV4B4XA02I9UHO	0.03609	Nitrososphaera cluster	Nitrososphaera cluster	Nitrososphaera cluster	DQ278573
ForwOTU-97%-0009	0	0	0	0	0	0	0	0	1	0		0	0		0	0	0		0	FV4B4XA02HNZTS	0.105	N'sphaera sister cluster	N'sphaera sister subcluster 2	N'sphaera sister subcluster 2	EU651245
ForwOTU-97%-0010	0	0	0	0	0	0	0	0	0	0		0	0		1	0	0		0	FV4B4XA02JA53C	0.05241	N'sphaera sister cluster	N'sphaera sister subcluster 1	N'sphaera sister subcluster 1.1	DQ534698
ForwOTU-97%-0011	0	0	0	0	0	0	0	0	0	0		0	0		17	0	3		0	FV4B4XA02HAQYM	0.03404	N'sphaera sister cluster	N'sphaera sister subcluster 1	N'sphaera sister subcluster 1.1	DQ534698
ForwOTU-97%-0012	13	0	2	15	1	3	0	0	43	4		0	0		0	0	0		0	FV4B4XA02GK7YF	0.09809	N'sphaera sister cluster	N'sphaera sister subcluster 2	N'sphaera sister subcluster 2	EU651245
ForwOTU-97%-0013	14	0	0	6	1	0	0	0	1	0		0	0		0	0	0		0	FV4B4XA02G8H1Y	0.1026	N'sphaera sister cluster	N'sphaera sister subcluster 2	N'sphaera sister subcluster 2	EU651245
ForwOTU-97%-0014	1	26	0	10	5	5	1	0	83	11		0	0		0	0	0		0	FV4B4XA02GBM33	0.03397	N'sphaera sister cluster	N'sphaera sister subcluster 2	N'sphaera sister subcluster 2	EU651245
ForwOTU-97%-0015	0	1	0	0	0	0	0	0	0	0		0	0		0	0	0		0	FV4B4XA02GP5Q0	0.1245	Nitrososphaera cluster	Nitrososphaera subcluster 9	Nitrososphaera subcluster 9	EU671718
ForwOTU-97%-0016	5	2	0	1	0	0	0	0	0	0		0	0		0	0	0		0	FV4B4XA02GAPS3	0.1015	N'sphaera sister cluster	N'sphaera sister subcluster 2	N'sphaera sister subcluster 2	EU651245
ForwOTU-97%-0017	0	0	0	0	0	0	4	0	0	0		0	0		0	0	0		0	FV4B4XA02H3CCO	0.1712	Nitrososphaera cluster	soil subcluster	soil subcluster	GQ226088
ForwOTU-97%-0018	4	81	1	9	47	35	2	10	21	24		0	0		0	14	0		0	FV4B4XA02GUP95	0.0678	N'sphaera sister cluster	N'sphaera sister subcluster 2	N'sphaera sister subcluster 2	EU651245
ForwOTU-97%-0019	0	0	0	0	1	0	0	0	0	1		0	0		0	0	0		0	FV4B4XA02GCUL1	0.06568	N'sphaera sister cluster	N'sphaera sister subcluster 2	N'sphaera sister subcluster 2	EU651245
ForwOTU-97%-0020	0	0	0	0	0	0	5	0	0	0		0	0		0	0	0		0	FV4B4XA02I0IFP	0.09916	N'sphaera sister cluster	N'sphaera sister subcluster 1	N'sphaera sister subcluster 1.1	EU590501
ForwOTU-97%-0021	0	5	0	1	4	0	0	0	4	2		0	0		0	0	0		0	FV4B4XA02I2IFL	0.05573	N'sphaera sister cluster	N'sphaera sister subcluster 2	N'sphaera sister subcluster 2	EU651245
ForwOTU-97%-0022	0	0	0	0	0	0	0	0	0	0		0	0		2	0	0		0	FV4B4XA02IDJDC	0.06962	N'sphaera sister cluster	N'sphaera sister subcluster 1	N'sphaera sister subcluster 1.1	DQ534698
ForwOTU-97%-0023	0	0	0	0	0	0	0	0	0	0		0	0		0	0	18		0	FV4B4XA02GKRNA	0.04025	Nitrososphaera cluster	Nitrososphaera subcluster 8	Nitrososphaera subcluster 8.1	EU671663
ForwOTU-97%-0024	3	0	0	0	0	0	0	0	0	0		0	0		0	0	0		0	FV4B4XA02F7JRR	0.09434	Nitrososphaera cluster	Nitrososphaera subcluster 7	Nitrososphaera subcluster 7	FJ601580
ForwOTU-97%-0025	0	1	0	0	0	1	0	0	0	0		0	0		0	0	0		0	FV4B4XA02GECPU	0.1047	N'sphaera sister cluster	N'sphaera sister subcluster 2	N'sphaera sister subcluster 2	EU651245
ForwOTU-97%-0026	0	0	0	1	0	0	0	0	0	0		0	0		0	0	0		0	FV4B4XA02JFBVS	0.07463	Nitrososphaera cluster	Nitrososphaera subcluster 3	Nitrososphaera subcluster 3.3	EU651200
ForwOTU-97%-0027	0	234	1	15	35	25	0	11	143	41		0	0		0	0	0		0	FV4B4XA02I0ADM	0.05446	N'sphaera sister cluster	N'sphaera sister subcluster 2	N'sphaera sister subcluster 2	EU651245
ForwOTU-97%-0028	0	1	0	0	1	0	0	0	25	0		0	0		0	0	0		0	FV4B4XA02HV3D0	0.06157	N'sphaera sister cluster	N'sphaera sister subcluster 1	N'sphaera sister subcluster 1.1	DQ278583
ForwOTU-97%-0029	0	0	0	0	0	0	0	0	2	0		0	0		0	0	0		0	FV4B4XA02IF958	0.1303	N'sphaera sister cluster	N'sphaera sister subcluster 2	N'sphaera sister subcluster 2	EU651245
ForwOTU-97%-0030	0	0	0	0	0	0	0	0	7	0		0	0		0	0	0		0	FV4B4XA02G3FO3	0.05455	Nitrososphaera cluster	Nitrososphaera subcluster 3	Nitrososphaera subcluster 3.1	DQ501037
ForwOTU-97%-0031	0	0	0	0	0	0	0	0	0	0		0	1		0	0	0		0	FV4B4XA02H4WJW	0.06852	Nitrososphaera cluster	Nitrososphaera subcluster 7	Nitrososphaera subcluster 7.2	EU667885
ForwOTU-97%-0032	9	0	0	0	1	0	0	0	0	0		801	0		0	0	0		0	FV4B4XA02ITIJE	0.04762	Nitrososphaera cluster	Nitrososphaera subcluster 7	Nitrososphaera subcluster 7.2	EU885696
ForwOTU-97%-0033	0	1	0	0	0	0	0	0	0	0		0	0		0	0	0		0	FV4B4XA02IDE6S	0.09719	N'sphaera sister cluster	N'sphaera sister subcluster 2	N'sphaera sister subcluster 2	EU651245
ForwOTU-97%-0034	0	0	11	0	0	1	0	4	1	0		0	0		0	0	0		0	FV4B4XA02GWJ5I	0.06624	N'sphaera sister cluster	N'sphaera sister subcluster 1	N'sphaera sister subcluster 1.1	EU590198
ForwOTU-97%-0035	0	5	1	0	14	1	2	21	14	13		0	0		0	0	0		0	FV4B4XA02IS1FJ	0.03493	Nitrososphaera cluster	Nitrososphaera subcluster 6	Nitrososphaera subcluster 6.1	DQ148584
ForwOTU-97%-0036	4	0	0	0	2	0	1	0	0	1		735	0		0	0	0		0	FV4B4XA02GA98Z	0.03297	Nitrososphaera cluster	Nitrososphaera subcluster 7	Nitrososphaera subcluster 7.2	EU885696
ForwOTU-97%-0037	7	158	6	46	405	88	259	751	171	46		0	0		0	0	0		0	FV4B4XA02I7R5G	0.06681	Nitrososphaera cluster	Nitrososphaera subcluster 9	Nitrososphaera subcluster 9	EU671718
ForwOTU-97%-0038	0	0	0	0	0	0	0	0	0	0		0	0		1	0	0		1796	FV4B4XA02I4GFR	0.02845	Nitrososphaera cluster	Nitrososphaera subcluster 7	Nitrososphaera subcluster 7	DQ534703
ForwOTU-97%-0039	0	0	0	0	2	0	0	2	0	0		0	0		0	0	0		0	FV4B4XA02FL1QC	0.08772	Nitrososphaera cluster	Nitrososphaera subcluster 9	Nitrososphaera subcluster 9	EU651089
ForwOTU-97%-0040	0	0	0	1	1	0	0	0	0	0		0	0		0	0	0		0	FV4B4XA02GC2B5	0.08909	N'sphaera sister cluster	N'sphaera sister subcluster 2	N'sphaera sister subcluster 2	EU651245
ForwOTU-97%-0041	0	1	0	0	0	0	0	0	0	0		0	0		0	0	0		0	FV4B4XA02G9OY7	0.09698	N'sphaera sister cluster	N'sphaera sister subcluster 2	N'sphaera sister subcluster 2	EU651245
ForwOTU-97%-0042	0	0	0	0	3	0	1	1	0	0		0	0		0	0	0		0	FV4B4XA02G3IV7	0.07417	Nitrososphaera cluster	Nitrososphaera subcluster 9	Nitrososphaera subcluster 9	EU671718
ForwOTU-97%-0043	0	0	0	0	0	0	1	0	0	0		0	0		0	0	0		0	FV4B4XA02F5WS7	0.1097	Nitrososphaera cluster	Nitrososphaera subcluster 9	Nitrososphaera subcluster 9	EU671718
ForwOTU-97%-0044	0	1	28	0	5	3	5	35	13	2		0	0		0	0	0		0	FV4B4XA02HWXCV	0.06928	Nitrososphaera cluster	Nitrososphaera subcluster 1	Nitrososphaera subcluster 1.1	FJ853249
ForwOTU-97%-0045	0	9	0	2	5	0	0	19	37	7		0	0		0	0	0		0	FV4B4XA02I1X4L	0.06695	Nitrososphaera cluster	Nitrososphaera subcluster 9	Nitrososphaera subcluster 9	EU671718
ForwOTU-97%-0046	0	0	0	0	1	0	0	1	0	0		0	0		0	0	0		0	FV4B4XA02GNGH3	0.0531	Nitrososphaera cluster	Nitrososphaera cluster	Nitrososphaera cluster	EU315718
ForwOTU-97%-0047	0	0	0	0	0	0	0	0	0	0		0	1		0	0	0		0	FV4B4XA02FQE6G	0.05172	Nitrososphaera cluster	Nitrososphaera subcluster 5	Nitrososphaera subcluster 5	GQ499425
ForwOTU-97%-0048	0	3	14	0	3	0	0	7	9	1		0	0		0	0	0		0	FV4B4XA02GQ64W	0.1142	Nitrososphaera cluster	Nitrososphaera subcluster 1	Nitrososphaera subcluster 1.1	DQ534873
ForwOTU-97%-0049	0	0	0	0	0	0	0	0	0	0		0	0		0	0	1		0	FV4B4XA02GC66Y	0.03871	Nitrososphaera cluster	Nitrososphaera subcluster 4	Nitrososphaera subcluster 4.1	DQ148901
ForwOTU-97%-0050	0	0	0	1	1	0	0	0	0	1		0	0		0	0	0		0	FV4B4XA02FR3N1	0.1121	N'sphaera sister cluster	N'sphaera sister subcluster 2	N'sphaera sister subcluster 2	GQ142756
ForwOTU-97%-0051	0	0	0	0	1	0	1	4	2	0		0	0		0	0	0		0	FV4B4XA02HQ1VI	0.05731	Nitrososphaera cluster	Nitrososphaera subcluster 9	Nitrososphaera subcluster 9	EU671718
ForwOTU-97%-0052	0	0	0	0	0	0	0	0	0	0		0	0		1	0	5		0	FV4B4XA02HF3LQ	0.02368	Nitrososphaera cluster	Nitrososphaera subcluster 8	Nitrososphaera subcluster 8.1	EU671663
ForwOTU-97%-0053	0	0	0	0	0	0	0	0	0	0		0	0		0	0	1		0	FV4B4XA02J33H2	0.09761	N'sphaera sister cluster	N'sphaera sister subcluster 1	N'sphaera sister subcluster 1.1	DQ534698
ForwOTU-97%-0054	0	2	6	0	12	2	9	11	7	8		0	0		0	0	0		0	FV4B4XA02HKPCY	0.1375	N'sphaera sister cluster	N'sphaera sister subcluster 2	N'sphaera sister subcluster 2	EU651245
ForwOTU-97%-0055	1	0	0	0	0	0	0	0	0	0		0	0		0	0	0		0	FV4B4XA02G3K5S	0.1215	Nitrososphaera cluster	Nitrososphaera subcluster 3	Nitrososphaera subcluster 3.1	DQ312275
ForwOTU-97%-0056	0	0	0	0	0	0	0	0	0	0		379	0		0	0	0		0	FV4B4XA02GQSCQ	0.05556	Nitrososphaera cluster	Nitrososphaera subcluster 7	Nitrososphaera subcluster 7.2	EU885696
ForwOTU-97%-0057	0	136	0	3	42	20	16	16	36	34		0	0		0	0	0		0	FV4B4XA02FOQBN	0.06087	N'sphaera sister cluster	N'sphaera sister subcluster 2	N'sphaera sister subcluster 2	EU651245
ForwOTU-97%-0058	0	0	0	0	0	0	0	0	0	0		11	2		0	0	0		0	FV4B4XA02JAR1E	0.06444	Nitrososphaera cluster	Nitrososphaera subcluster 7	Nitrososphaera subcluster 7.2	EU667885
ForwOTU-97%-0059	0	0	0	0	0	0	1	0	0	0		0	0		0	0	0		0	FV4B4XA02GM70D	0.06291	Nitrososphaera cluster	Nitrososphaera subcluster 9	Nitrososphaera subcluster 9	EU671718
ForwOTU-97%-0060	0	3	2	0	0	0	0	3	3	0		0	0		0	0	0		0	FV4B4XA02HPNLZ	0.04338	Nitrososphaera cluster	Nitrososphaera subcluster 8	Nitrososphaera subcluster 8.1	EU885697
ForwOTU-97%-0061	0	0	0	0	0	0	0	0	0	0		0	0		0	0	1		0	FV4B4XA02G9JSM	0.09328	Nitrososphaera cluster	Nitrososphaera cluster	Nitrososphaera cluster	DQ304866
ForwOTU-97%-0062	0	0	0	1	1	1	0	0	0	0		0	0		0	0	0		0	FV4B4XA02J398L	0.04357	Nitrososphaera cluster	Nitrososphaera subcluster 3	Nitrososphaera subcluster 3.3	EU651200
ForwOTU-97%-0063	0	0	0	0	0	0	0	0	0	0		0	0		0	0	0		1	FV4B4XA02FL4PN	0.02597	Nitrososphaera cluster	Nitrososphaera subcluster 3	Nitrososphaera subcluster 3.3	GQ143032
ForwOTU-97%-0064	0	0	0	1	0	0	0	0	3	0		0	0		0	0	0		0	FV4B4XA02HWQME	0.04525	Nitrososphaera cluster	Nitrososphaera subcluster 3	Nitrososphaera subcluster 3.1	EF207219
ForwOTU-97%-0065	0	5	0	0	0	1	0	0	4	0		0	0		0	0	0		0	FV4B4XA02JSY12	0.1152	N'sphaera sister cluster	N'sphaera sister subcluster 2	N'sphaera sister subcluster 2	GQ142756
ForwOTU-97%-0066	0	0	0	1	0	0	0	0	0	0		0	0		0	0	0		0	FV4B4XA02JFKZR	0.06957	Nitrososphaera cluster	Nitrososphaera subcluster 3	Nitrososphaera subcluster 3.2	DQ534700
ForwOTU-97%-0067	2	186	7	245	281	37	142	664	290	64		0	0		0	0	0		0	FV4B4XA02JSS3F	0.01415	Nitrososphaera cluster	Nitrososphaera subcluster 3	Nitrososphaera subcluster 3.1	DQ501037
ForwOTU-97%-0068	0	0	1	0	0	0	1	0	0	0		0	0		0	0	0		0	FV4B4XA02G3L8Y	0.05444	Nitrososphaera cluster	Nitrososphaera subcluster 9	Nitrososphaera subcluster 9	EU671718
ForwOTU-97%-0069	5	12	3	37	0	6	9	0	102	12		0	0		0	0	0		0	FV4B4XA02IFFCI	0.02402	Nitrososphaera cluster	Nitrososphaera subcluster 3	Nitrososphaera subcluster 3.3	EU315733
ForwOTU-97%-0070	0	1	0	0	2	0	0	1	0	0		0	0		0	0	0		0	FV4B4XA02JWZSF	0.07809	N'sphaera sister cluster	N'sphaera sister subcluster 1	N'sphaera sister subcluster 1.1	DQ278583
ForwOTU-97%-0071	0	4	0	1	0	2	0	0	20	0		0	0		0	0	0		0	FV4B4XA02I2SP2	0.04793	N'sphaera sister cluster	N'sphaera sister subcluster 2	N'sphaera sister subcluster 2	EU651245
ForwOTU-97%-0072	0	0	0	0	0	0	0	0	0	0		0	0		15	17	0		0	FV4B4XA02GMGNT	0.1808	Nitrososphaera cluster	soil subcluster	soil subcluster	DQ148814
ForwOTU-97%-0073	10	0	0	0	0	0	0	0	0	0		0	0		0	0	0		0	FV4B4XA02GC9OQ	0.1061	Nitrososphaera cluster	Nitrososphaera subcluster 3	Nitrososphaera subcluster 3.3	GQ143032
ForwOTU-97%-0074	0	0	15	0	13	1	4	35	0	0		0	0		0	0	6		0	FV4B4XA02GKXZE	0.02771	Nitrososphaera cluster	Nitrososphaera cluster	Nitrososphaera cluster	EU590502
ForwOTU-97%-0075	0	0	0	0	0	0	0	1	0	0		0	0		0	0	0		0	FV4B4XA02H25CV	0.05435	Nitrososphaera cluster	Nitrososphaera cluster	Nitrososphaera cluster	DQ501053
ForwOTU-97%-0076	0	0	0	0	0	0	0	0	0	0		0	0		0	0	9		0	FV4B4XA02F8ILA	0.07174	Nitrososphaera cluster	Nitrososphaera cluster	Nitrososphaera cluster	DQ278573
ForwOTU-97%-0077	0	0	0	0	1	0	0	0	0	0		0	0		0	0	0		0	FV4B4XA02JMUX2	0.1126	Nitrososphaera cluster	Nitrososphaera subcluster 6	Nitrososphaera subcluster 6.1	DQ148584
ForwOTU-97%-0078	0	0	0	0	0	0	0	0	0	0		0	0		31	0	0		0	FV4B4XA02GKHJ5	0.02521	Nitrososphaera cluster	Nitrososphaera subcluster 6	Nitrososphaera subcluster 6.1	DQ534841
ForwOTU-97%-0079	0	0	0	0	0	0	0	0	0	0		0	1		0	0	31		0	FV4B4XA02GY96E	0.04376	Nitrososphaera cluster	Nitrososphaera subcluster 8	Nitrososphaera subcluster 8.1	EU671663
ForwOTU-97%-0080	150	51	2	278	6	23	1	0	412	11		0	0		0	0	0		0	FV4B4XA02HC90H	0.02064	Nitrososphaera cluster	Nitrososphaera subcluster 3	Nitrososphaera subcluster 3.1	EF207219
ForwOTU-97%-0081	9	48	3	47	5	11	0	12	214	13		0	0		0	0	0		0	FV4B4XA02HBRXV	0.04795	Nitrososphaera cluster	Nitrososphaera subcluster 3	Nitrososphaera subcluster 3.1	DQ312289
ForwOTU-97%-0082	0	0	0	0	0	0	0	0	0	0		0	0		6	3	0		1	FV4B4XA02F5I77	0.01562	Nitrososphaera cluster	Nitrososphaera subcluster 8	Nitrososphaera subcluster 8.2	DQ304868
ForwOTU-97%-0083	0	0	0	0	29	0	0	15	1	0		0	0		0	0	0		0	FV4B4XA02JA5AG	0.05229	Nitrososphaera cluster	Nitrososphaera cluster	Nitrososphaera cluster	DQ148596
ForwOTU-97%-0084	2	52	0	72	5	4	3	34	117	18		0	0		0	0	0		0	FV4B4XA02FO6AO	0.03299	Nitrososphaera cluster	Nitrososphaera subcluster 3	Nitrososphaera subcluster 3.1	DQ501037
ForwOTU-97%-0085	0	0	0	0	0	0	0	0	0	0		0	5		0	0	0		0	FV4B4XA02IVSE0	0.05252	Nitrososphaera cluster	Nitrososphaera subcluster 7	Nitrososphaera subcluster 7.2	EU667885
ForwOTU-97%-0086	0	21	0	10	0	2	0	0	12	0		0	0		0	0	0		0	FV4B4XA02HRH6W	0.1051	Nitrososphaera cluster	Nitrososphaera cluster	Nitrososphaera cluster	EU590502
ForwOTU-97%-0087	0	4	0	0	0	0	0	0	0	0		0	0		0	0	0		0	FV4B4XA02JTQ9P	0.08991	N'sphaera sister cluster	N'sphaera sister subcluster 2	N'sphaera sister subcluster 2	EU651245
ForwOTU-97%-0088	13	0	0	0	0	0	0	0	0	0		0	0		0	0	0		0	FV4B4XA02IMJUD	0.1335	N'sphaera sister cluster	N'sphaera sister subcluster 2	N'sphaera sister subcluster 2	EU651245
ForwOTU-97%-0089	0	0	0	0	6	0	0	0	0	1		0	0		0	0	0		0	FV4B4XA02JKWG7	0.09368	N'sphaera sister cluster	N'sphaera sister subcluster 2	N'sphaera sister subcluster 2	GQ142756
ForwOTU-97%-0090	0	0	0	9	0	0	0	0	0	0		0	0		0	0	0		0	FV4B4XA02JCHAR	0.07424	Nitrososphaera cluster	Nitrososphaera subcluster 9	Nitrososphaera subcluster 9	EU671718
ForwOTU-97%-0091	2	0	0	0	0	0	0	0	0	0		5	0		0	0	0		0	FV4B4XA02ICI3B	0.04814	Nitrososphaera cluster	Nitrososphaera subcluster 7	Nitrososphaera subcluster 7.2	EU885576
ForwOTU-97%-0092	6	0	0	0	0	0	0	0	0	0		0	0		0	0	0		0	FV4B4XA02GU2C7	0.08952	Nitrososphaera cluster	Nitrososphaera subcluster 7	Nitrososphaera subcluster 7.1	AB545961
ForwOTU-97%-0093	0	0	0	0	0	0	0	0	0	0		0	0		8	0	0		0	FV4B4XA02IQO6A	0.131	Nitrososphaera cluster	Nitrososphaera subcluster 4	Nitrososphaera subcluster 4.1	EU025155
ForwOTU-97%-0094	0	0	0	0	0	0	0	0	0	0		0	0		0	0	1		0	FV4B4XA02H2MJU	0.06798	Nitrososphaera cluster	Nitrososphaera subcluster 8	Nitrososphaera subcluster 8.1	EU671663
ForwOTU-97%-0095	0	0	0	0	2	0	0	1	0	0		0	0		0	0	0		0	FV4B4XA02FVWXG	0.02336	Nitrososphaera cluster	Nitrososphaera subcluster 3	Nitrososphaera subcluster 3.1	DQ501037
ForwOTU-97%-0096	6	0	0	0	0	0	0	0	0	0		0	0		0	0	0		0	FV4B4XA02GXO2N	0.106	Nitrososphaera cluster	Nitrososphaera subcluster 3	Nitrososphaera subcluster 3.2	FJ601552
ForwOTU-97%-0097	0	0	0	0	0	0	0	0	0	0		0	0		0	0	67		0	FV4B4XA02GTNQ0	0.03824	Nitrososphaera cluster	Nitrososphaera cluster	Nitrososphaera cluster	DQ278573
ForwOTU-97%-0098	0	0	0	0	0	0	0	0	0	0		0	0		272	1	2		0	FV4B4XA02FTQ3G	0.03493	Nitrososphaera cluster	Nitrososphaera subcluster 4	Nitrososphaera subcluster 4.1	DQ148901
ForwOTU-97%-0099	4	0	0	0	0	0	0	0	0	0		0	0		0	0	0		0	FV4B4XA02G7K1D	0.0524	Nitrososphaera cluster	Nitrososphaera subcluster 7	Nitrososphaera subcluster 7.1	EF207225
ForwOTU-97%-0100	0	0	0	2	0	0	0	0	0	0		0	0		0	0	0		0	FV4B4XA02JZJYU	0.02764	Nitrososphaera cluster	Nitrososphaera subcluster 3	Nitrososphaera subcluster 3.1	EF207219
ForwOTU-97%-0101	1	0	0	0	0	0	0	0	0	0		0	0		0	0	0		0	FV4B4XA02GHFU5	0.1422	Nitrososphaera cluster	Nitrososphaera subcluster 3	Nitrososphaera subcluster 3.1	DQ501037
ForwOTU-97%-0102	0	0	0	0	0	0	0	0	0	0		0	0		22	0	0		0	FV4B4XA02F9KFU	0.02455	Nitrososphaera cluster	Nitrososphaera subcluster 4	Nitrososphaera subcluster 4.1	DQ148901
ForwOTU-97%-0103	0	0	0	0	0	0	0	0	0	0		0	0		49	0	1		0	FV4B4XA02IHD83	0.03886	Nitrosopumilus cluster	Nitrosopumilus subcluster 15	Nitrosopumilus subcluster 15	EU099951
ForwOTU-97%-0104	1	0	0	0	0	0	0	0	0	0		0	0		0	0	0		0	FV4B4XA02GYYLG	0.1269	Nitrososphaera cluster	Nitrososphaera subcluster 7	Nitrososphaera subcluster 7.1	EF207225
ForwOTU-97%-0105	0	4	1	0	0	1	0	0	16	0		0	0		0	0	0		0	FV4B4XA02IAYS1	0.04595	Nitrososphaera cluster	N'sphaera sister subcluster 2	N'sphaera sister subcluster 2	GQ142756
ForwOTU-97%-0106	0	0	0	0	0	0	0	0	0	1		65	0		0	1	0		0	FV4B4XA02JHF51	0.03526	Nitrososphaera cluster	Nitrososphaera subcluster 7	Nitrososphaera subcluster 7.2	EU885576
ForwOTU-97%-0107	2	0	0	0	0	0	0	0	0	0		0	0		0	0	0		0	FV4B4XA02F8N2O	0.06494	Nitrososphaera cluster	Nitrososphaera subcluster 7	Nitrososphaera subcluster 7.2	EU885696
ForwOTU-97%-0108	0	0	0	0	0	0	0	0	0	0		0	0		5	0	0		0	FV4B4XA02FPPVJ	0.02183	Nitrosopumilus cluster	Nitrosopumilus subcluster 5	Nitrosopumilus subcluster 5.1	EU852677
ForwOTU-97%-0109	4	0	0	0	0	0	0	0	0	0		0	0		0	0	0		0	FV4B4XA02IHOM0	0.06332	Nitrososphaera cluster	Nitrososphaera subcluster 7	Nitrososphaera subcluster 7.2	EU885696
ForwOTU-97%-0110	0	0	0	0	1	0	0	0	0	0		0	0		0	0	0		0	FV4B4XA02IYRRZ	0.09628	Nitrososphaera cluster	Nitrososphaera subcluster 3	Nitrososphaera subcluster 3.2	DQ534700
ForwOTU-97%-0111	0	0	8	0	13	0	6	19	0	0		0	0		0	0	0		0	FV4B4XA02GHE2L	0.03908	Nitrososphaera cluster	Nitrososphaera cluster	Nitrososphaera cluster	DQ148596
ForwOTU-97%-0112	39	0	0	0	0	0	0	0	0	0		0	0		0	0	0		0	FV4B4XA02GDXYW	0.02412	Nitrososphaera cluster	Nitrososphaera subcluster 7	Nitrososphaera subcluster 7.1	EF207225
ForwOTU-97%-0113	0	0	0	0	0	0	0	0	0	0		0	0		2	0	0		0	FV4B4XA02G32AX	0.03846	Nitrososphaera cluster	Nitrososphaera subcluster 4	Nitrososphaera subcluster 4.1	AB353462
ForwOTU-97%-0114	13	0	0	0	1	0	0	0	0	0		0	0		0	0	0		0	FV4B4XA02G06MS	0.0372	Nitrososphaera cluster	Nitrososphaera subcluster 3	Nitrososphaera subcluster 3.2	DQ534700
ForwOTU-97%-0115	0	0	0	0	13	0	23	21	2	9		0	0		0	0	0		0	FV4B4XA02IJFOB	0.02792	Nitrososphaera cluster	Nitrososphaera subcluster 2	Nitrososphaera subcluster 2.1	EU672223
ForwOTU-97%-0116	0	3	0	1	7	3	1	3	2	10		0	0		0	0	0		0	FV4B4XA02HGX6T	0.07111	N'sphaera sister cluster	N'sphaera sister subcluster 1	N'sphaera sister subcluster 1.1	DQ278583
ForwOTU-97%-0117	0	0	0	1	0	0	0	0	0	0		0	0		0	0	0		0	FV4B4XA02FW4E6	0.08972	Nitrososphaera cluster	Nitrososphaera subcluster 8	Nitrososphaera subcluster 8.1	GQ906655
ForwOTU-97%-0118	0	0	0	0	0	0	0	0	0	0		0	0		12	0	0		0	FV4B4XA02H673X	0.04425	Nitrososphaera cluster	Nitrososphaera subcluster 4	Nitrososphaera subcluster 4.1	EU025155
ForwOTU-97%-0119	0	0	0	0	0	0	0	0	0	0		0	0		1	0	0		0	FV4B4XA02JYNOP	0.153	Nitrososphaera cluster	soil subcluster	soil subcluster	FJ227759
ForwOTU-97%-0120	0	3	0	0	0	0	0	0	13	0		0	0		0	0	0		0	FV4B4XA02IIR43	0.151	Nitrososphaera cluster	soil subcluster	soil subcluster	GQ226088
ForwOTU-97%-0121	0	0	0	0	0	0	2	0	0	0		0	0		0	0	0		0	FV4B4XA02HSVYE	0.1206	Nitrososphaera cluster	Nitrososphaera subcluster 1	Nitrososphaera subcluster 1.1	GQ863087
ForwOTU-97%-0122	15	0	0	7	3	0	0	0	2	0		0	0		0	1	0		0	FV4B4XA02GD89H	0.004484	Nitrososphaera cluster	Nitrososphaera subcluster 3	Nitrososphaera subcluster 3.2	DQ534700
ForwOTU-97%-0123	0	16	2	2	6	1	4	6	22	11		0	0		0	0	0		0	FV4B4XA02F7T3O	0.1032	N'sphaera sister cluster	N'sphaera sister subcluster 2	N'sphaera sister subcluster 2	FJ853272
ForwOTU-97%-0124	0	0	0	0	3	0	0	0	0	0		0	0		0	0	0		0	FV4B4XA02JEQDC	0.1053	Nitrososphaera cluster	Nitrososphaera subcluster 6	Nitrososphaera subcluster 6.1	DQ148584
ForwOTU-97%-0125	0	2	0	4	1	2	3	2	0	0		0	0		0	0	0		0	FV4B4XA02G8ELW	0.1535	Nitrososphaera cluster	soil subcluster	soil subcluster	GQ142775
ForwOTU-97%-0126	12	0	0	10	0	0	0	0	10	0		0	1		0	0	0		0	FV4B4XA02GUWEP	0.04305	Nitrososphaera cluster	Nitrososphaera subcluster 8	Nitrososphaera subcluster 8.1	EF207226
ForwOTU-97%-0127	0	92	2	23	73	15	9	11	14	8		0	0		0	0	0		0	FV4B4XA02GG71O	0.03886	Nitrososphaera cluster	Nitrososphaera subcluster 9	Nitrososphaera subcluster 9	EU671718
ForwOTU-97%-0128	0	4	15	0	1	1	1	3	1	1		0	0		0	0	0		0	FV4B4XA02HF3LM	0.07456	Nitrososphaera cluster	Nitrososphaera subcluster 6	Nitrososphaera subcluster 6.1	EU590477
ForwOTU-97%-0129	0	4	0	0	0	0	0	0	0	0		0	0		0	0	0		0	FV4B4XA02FRBEI	0.0837	Nitrososphaera cluster	Nitrososphaera subcluster 1	Nitrososphaera subcluster 1.1	AB353467
ForwOTU-97%-0130	0	0	0	0	0	0	0	0	0	0		0	0		71	0	4		0	FV4B4XA02GBUG2	0.03803	Nitrososphaera cluster	Nitrososphaera subcluster 4	Nitrososphaera subcluster 4.1	DQ148901
ForwOTU-97%-0131	0	0	0	5	0	0	0	0	0	0		0	0		0	0	0		0	FV4B4XA02HA97H	0.1189	Nitrososphaera cluster	Nitrososphaera subcluster 4	Nitrososphaera subcluster 4.1	DQ500973
ForwOTU-97%-0132	0	0	0	0	0	0	0	0	0	0		0	0		0	0	13		0	FV4B4XA02IYLBH	0.07456	Nitrososphaera cluster	Nitrososphaera subcluster 6	Nitrososphaera subcluster 6.1	DQ534823
ForwOTU-97%-0133	0	0	0	1	0	0	0	0	0	0		0	0		0	0	0		0	FV4B4XA02GCSZG	0.1542	Nitrososphaera cluster	soil subcluster	soil subcluster	GQ142756
ForwOTU-97%-0134	12	0	0	0	3	0	0	0	0	0		0	0		0	0	0		0	FV4B4XA02H900O	0.04966	Nitrososphaera cluster	Nitrososphaera subcluster 3	Nitrososphaera subcluster 3.2	FJ601552
ForwOTU-97%-0135	0	15	6	3	114	0	4	81	2	0		0	0		0	0	0		0	FV4B4XA02GB3WH	0.07095	Nitrososphaera cluster	Nitrososphaera subcluster 9	Nitrososphaera subcluster 9	EU671718
ForwOTU-97%-0136	0	0	0	0	0	0	0	0	0	0		0	0		0	0	5		0	FV4B4XA02J1E4U	0.02876	Nitrososphaera cluster	Nitrososphaera subcluster 2	Nitrososphaera subcluster 2.1	DQ534828
ForwOTU-97%-0137	0	464	0	195	179	11	22	10	137	69		0	0		0	0	0		0	FV4B4XA02JHX1K	0.07323	Nitrososphaera cluster	Nitrososphaera subcluster 3	Nitrososphaera subcluster 3.1	EF207214
ForwOTU-97%-0138	0	0	0	0	0	0	0	0	0	0		0	0		0	0	25		0	FV4B4XA02HNB39	0.09031	Nitrososphaera cluster	Nitrososphaera cluster	Nitrososphaera cluster	DQ278573
ForwOTU-97%-0139	0	19	0	1	3	1	0	1	14	5		0	0		0	0	0		0	FV4B4XA02HH1NS	0.06623	N'sphaera sister cluster	N'sphaera sister subcluster 2	N'sphaera sister subcluster 2	EU651245
ForwOTU-97%-0140	0	0	0	0	0	0	0	0	1	0		0	0		0	0	0		0	FV4B4XA02IJKFI	0.1099	Nitrososphaera cluster	Nitrososphaera subcluster 3	Nitrososphaera subcluster 3.1	DQ501037
ForwOTU-97%-0141	0	1	0	0	0	0	0	0	0	0		0	0		0	0	0		0	FV4B4XA02JX7TF	0.07912	Nitrososphaera cluster	Nitrososphaera subcluster 3	Nitrososphaera subcluster 3.1	DQ312269
ForwOTU-97%-0142	0	0	4	0	0	0	0	0	1	0		0	0		0	0	0		0	FV4B4XA02GYEFD	0.07843	Nitrososphaera cluster	Nitrososphaera subcluster 1	Nitrososphaera subcluster 1.1	GQ863087
ForwOTU-97%-0143	0	0	0	0	0	0	0	0	0	0		0	0		10	0	13		0	FV4B4XA02IE2SH	0.02649	Nitrososphaera cluster	Nitrososphaera subcluster 4	Nitrososphaera subcluster 4.1	EU025155
ForwOTU-97%-0144	0	0	0	0	0	0	0	0	0	0		0	0		100	0	0		0	FV4B4XA02JCS2U	0.04075	Nitrososphaera cluster	Nitrososphaera subcluster 4	Nitrososphaera subcluster 4.1	EU025155
ForwOTU-97%-0145	148	1	0	80	5	6	0	0	107	0		0	0		0	0	0		0	FV4B4XA02HZKON	0.06205	Nitrososphaera cluster	Nitrososphaera subcluster 3	Nitrososphaera subcluster 3.1	GQ863207
ForwOTU-97%-0146	0	0	0	0	0	0	0	0	0	0		0	0		0	0	1		0	FV4B4XA02GAHCH	0.08628	Nitrososphaera cluster	Nitrososphaera subcluster 6	Nitrososphaera subcluster 6.1	DQ534823
ForwOTU-97%-0147	0	0	0	0	0	0	0	0	0	0		0	0		7	0	0		0	FV4B4XA02FOKSQ	0.02792	Nitrosopumilus cluster	Nitrosopumilus subcluster 15	Nitrosopumilus subcluster 15	EU099951
ForwOTU-97%-0148	0	0	0	0	0	0	0	0	0	0		0	0		0	0	7		0	FV4B4XA02FXFZ6	0.05752	Nitrososphaera cluster	Nitrososphaera subcluster 2	Nitrososphaera subcluster 2.1	DQ534828
ForwOTU-97%-0149	1	0	0	0	0	0	0	0	0	0		0	0		0	0	0		0	FV4B4XA02IABZ9	0.1397	Nitrososphaera cluster	Nitrososphaera subcluster 3	Nitrososphaera subcluster 3.2	DQ312280
ForwOTU-97%-0150	1	0	0	0	0	0	0	0	0	0		0	0		0	0	0		0	FV4B4XA02IA4NM	0.07301	Nitrososphaera cluster	Nitrososphaera subcluster 3	Nitrososphaera subcluster 3.2	DQ534700
ForwOTU-97%-0151	0	0	0	0	0	0	0	6	2	0		0	0		0	0	0		0	FV4B4XA02G1VVS	0.05099	Nitrososphaera cluster	Nitrososphaera subcluster 6	Nitrososphaera subcluster 6.1	EU590477
ForwOTU-97%-0152	0	6	27	0	0	0	0	0	0	1		0	0		0	0	0		0	FV4B4XA02IH2ZC	0.06667	Nitrososphaera cluster	Nitrososphaera subcluster 1	Nitrososphaera subcluster 1.1	GQ863087
ForwOTU-97%-0153	0	0	0	0	3	0	0	0	0	0		0	0		0	0	0		0	FV4B4XA02GR85V	0.1422	N'sphaera sister cluster	N'sphaera sister subcluster 2	N'sphaera sister subcluster 2	EU651245
ForwOTU-97%-0154	0	0	0	0	0	0	0	0	0	0		0	0		0	0	3		0	FV4B4XA02JD683	0.1173	Nitrososphaera cluster	Nitrososphaera cluster	Nitrososphaera cluster	DQ278573
ForwOTU-97%-0155	0	0	0	0	1	0	0	0	0	0		0	0		0	0	0		0	FV4B4XA02GQUPK	0.1173	Nitrososphaera cluster	Nitrososphaera subcluster 1	Nitrososphaera subcluster 1.1	GQ863087
ForwOTU-97%-0156	0	0	0	0	0	0	0	1	0	0		0	0		0	0	0		0	FV4B4XA02GBIT3	0.04857	Nitrososphaera cluster	Nitrososphaera subcluster 4	Nitrososphaera subcluster 4.1	DQ148904
ForwOTU-97%-0157	0	0	2	0	0	0	0	0	0	0		0	0		0	0	0		0	FV4B4XA02GCQ4T	0.04364	Nitrososphaera cluster	Nitrososphaera subcluster 1	Nitrososphaera subcluster 1.1	FJ853249
ForwOTU-97%-0158	0	0	0	0	0	0	0	0	1	0		0	0		0	0	0		0	FV4B4XA02GGGP6	0.1369	Nitrososphaera cluster	Nitrososphaera subcluster 3	Nitrososphaera subcluster 3.1	DQ501037
ForwOTU-97%-0159	0	0	0	0	0	0	0	0	0	0		0	0		7	0	0		0	FV4B4XA02JQ5K0	0.1161	Nitrososphaera cluster	Nitrososphaera subcluster 6	Nitrososphaera subcluster 6.1	FJ227759
ForwOTU-97%-0160	0	0	0	2	0	0	0	0	2	0		0	0		0	0	0		0	FV4B4XA02G76QX	0.1084	Nitrososphaera cluster	Nitrososphaera subcluster 1	Nitrososphaera subcluster 1.1	AB353465
ForwOTU-97%-0161	81	21	0	90	5	15	26	6	148	10		0	0		0	0	0		0	FV4B4XA02IQRPE	0.03612	Nitrososphaera cluster	Nitrososphaera subcluster 3	Nitrososphaera subcluster 3.1	DQ501037
ForwOTU-97%-0162	0	0	0	0	0	0	0	1	0	0		0	0		0	0	0		0	FV4B4XA02JPIID	0.102	Nitrososphaera cluster	Nitrososphaera subcluster 1	Nitrososphaera subcluster 1.1	GQ863087
ForwOTU-97%-0163	1	0	0	0	0	0	0	0	0	0		0	0		0	0	0		0	FV4B4XA02ISMRZ	0.07982	Nitrososphaera cluster	Nitrososphaera subcluster 7	Nitrososphaera subcluster 7.1	EF207225
ForwOTU-97%-0164	43	29	1	145	25	11	0	0	9	9		0	0		0	0	0		0	FV4B4XA02HDZEO	0.05693	Nitrososphaera cluster	Nitrososphaera subcluster 3	Nitrososphaera subcluster 3.1	DQ312283
ForwOTU-97%-0165	0	131	2	209	19	26	2	3	8	23		0	0		0	0	0		0	FV4B4XA02HWTB0	0.04338	Nitrososphaera cluster	Nitrososphaera subcluster 3	Nitrososphaera subcluster 3.1	EF207214
ForwOTU-97%-0166	0	0	1	0	0	0	6	14	0	1		0	0		0	0	0		0	FV4B4XA02I4ACC	0.146	N'sphaera sister cluster	N'sphaera sister subcluster 1	N'sphaera sister subcluster 1.1	DQ278587
ForwOTU-97%-0167	80	0	0	0	16	0	0	0	0	0		0	0		0	0	0		0	FV4B4XA02F1M2E	0.1354	Nitrososphaera cluster	Nitrososphaera subcluster 3	Nitrososphaera subcluster 3.1	DQ312269
ForwOTU-97%-0168	0	6	0	2	5	1	0	0	2	0		0	0		0	0	0		0	FV4B4XA02GUT45	0.06667	N'sphaera sister cluster	N'sphaera sister cluster	N'sphaera sister cluster	DQ304880
ForwOTU-97%-0169	0	0	0	0	0	0	0	3	0	0		0	0		0	0	0		0	FV4B4XA02HEM7X	0.07572	Nitrososphaera cluster	Nitrososphaera subcluster 3	Nitrososphaera subcluster 3.1	DQ501037
ForwOTU-97%-0170	0	0	0	1	0	0	0	0	0	0		0	0		0	0	0		0	FV4B4XA02H66B7	0.1175	Nitrososphaera cluster	Nitrososphaera subcluster 3	Nitrososphaera subcluster 3.1	EF207219
ForwOTU-97%-0171	2	17	1	13	135	22	6	306	1	14		1	0		0	0	0		0	FV4B4XA02J0C48	0.07223	Nitrososphaera cluster	Nitrososphaera subcluster 1	Nitrososphaera subcluster 1.1	GQ863087
ForwOTU-97%-0172	17	0	0	0	3	0	0	0	0	0		0	0		0	0	0		0	FV4B4XA02IAS0B	0.0582	Nitrososphaera cluster	Nitrososphaera subcluster 3	Nitrososphaera subcluster 3.1	EF207219
ForwOTU-97%-0173	0	0	0	0	0	0	0	0	0	0		0	0		13	0	3		0	FV4B4XA02H097O	0.04469	N'sphaera sister cluster	N'sphaera sister subcluster 1	N'sphaera sister subcluster 1.1	DQ534698
ForwOTU-97%-0174	1	0	0	142	9	8	60	89	65	91		0	0		0	0	0		0	FV4B4XA02HTBH9	0.04167	Nitrososphaera cluster	Nitrososphaera subcluster 3	Nitrososphaera subcluster 3.1	EU885711
ForwOTU-97%-0175	0	0	3	0	0	0	0	0	0	0		0	0		0	0	0		0	FV4B4XA02HHPQI	0.07556	Nitrososphaera cluster	Nitrososphaera subcluster 1	Nitrososphaera subcluster 1.1	DQ534873
ForwOTU-97%-0176	0	88	6	27	24	12	21	99	95	9		0	0		0	0	0		0	FV4B4XA02JU515	0.08736	Nitrososphaera cluster	Nitrososphaera subcluster 1	Nitrososphaera subcluster 1.1	DQ501044
ForwOTU-97%-0177	8	816	6	686	565	124	414	727	583	303		1	0		0	0	0		0	FV4B4XA02JI3LN	0.04331	Nitrososphaera cluster	Nitrososphaera subcluster 3	Nitrososphaera subcluster 3.1	DQ312274
ForwOTU-97%-0178	7	191	143	39	319	35	683	770	192	127		0	0		0	0	0		0	FV4B4XA02GT3IA	0.09556	Nitrososphaera cluster	Nitrososphaera subcluster 1	Nitrososphaera subcluster 1.1	GQ863087
ForwOTU-97%-0179	0	0	0	0	0	0	0	0	2	0		0	0		0	0	0		0	FV4B4XA02F023Q	0.06966	Nitrososphaera cluster	Nitrososphaera subcluster 1	Nitrososphaera subcluster 1.1	GU208164
ForwOTU-97%-0180	0	2	0	0	0	0	0	0	1	0		0	0		0	0	0		0	FV4B4XA02GENVY	0.03333	Nitrososphaera cluster	Nitrososphaera subcluster 3	Nitrososphaera subcluster 3.1	DQ312269
ForwOTU-97%-0181	0	0	0	0	0	0	0	0	0	0		0	0		104	0	4		0	FV4B4XA02JW917	0.04667	Nitrososphaera cluster	Nitrososphaera subcluster 4	Nitrososphaera subcluster 4.1	DQ148901
ForwOTU-97%-0182	0	0	0	0	0	0	0	0	0	0		0	0		19	4	1		0	FV4B4XA02IDK5K	0.04667	Nitrososphaera cluster	Nitrososphaera subcluster 4	Nitrososphaera subcluster 4.1	EU025155
ForwOTU-97%-0183	2	0	0	0	0	0	0	0	0	0		0	0		0	0	0		0	FV4B4XA02IHA3R	0.1111	Nitrososphaera cluster	Nitrososphaera subcluster 3	Nitrososphaera subcluster 3.2	FJ601552
ForwOTU-97%-0184	0	0	0	0	0	0	0	0	0	0		0	0		0	0	32		0	FV4B4XA02FPS17	0.02247	Nitrososphaera cluster	Nitrososphaera subcluster 6	Nitrososphaera subcluster 6.1	DQ534823
ForwOTU-97%-0185	0	0	0	0	0	0	0	0	0	0		0	0		0	0	6		0	FV4B4XA02IWEAN	0.03038	Nitrososphaera cluster	Nitrososphaera subcluster 2	Nitrososphaera subcluster 2.1	EU671238
ForwOTU-97%-0186	477	0	0	2	17	0	0	0	2	0		1	0		0	0	0		0	FV4B4XA02J0KCT	0.04786	Nitrososphaera cluster	Nitrososphaera subcluster 3	Nitrososphaera subcluster 3.2	FJ601552
ForwOTU-97%-0187	0	0	0	0	1	0	0	0	0	0		0	0		0	0	0		0	FV4B4XA02I1Z64	0.1353	Nitrososphaera cluster	Nitrososphaera cluster	Nitrososphaera cluster	EU590502
ForwOTU-97%-0188	4	3	1	1	8	1	20	26	7	2		0	0		0	0	0		0	FV4B4XA02HFOKX	0.06897	Nitrososphaera cluster	Nitrososphaera subcluster 1	Nitrososphaera subcluster 1.1	GQ863087
ForwOTU-97%-0189	0	1	0	0	1	0	2	0	1	1		0	0		0	0	0		0	FV4B4XA02JE98B	0.1196	Nitrososphaera cluster	Nitrososphaera subcluster 1	Nitrososphaera subcluster 1.1	GQ863087
ForwOTU-97%-0190	0	0	0	0	2	0	0	0	2	0		0	0		0	0	0		0	FV4B4XA02HBA5W	0.01116	Nitrososphaera cluster	Nitrososphaera cluster	Nitrososphaera cluster	FN691341
ForwOTU-97%-0191	0	9	1	1	19	1	0	4	0	0		0	0		0	0	0		0	FV4B4XA02HO6C7	0.1253	Nitrososphaera cluster	Nitrososphaera subcluster 9	Nitrososphaera subcluster 9	EU671718
ForwOTU-97%-0192	0	0	0	0	0	0	0	1	0	0		0	0		0	0	0		0	FV4B4XA02J4TFT	0.04889	Nitrososphaera cluster	Nitrososphaera subcluster 2	Nitrososphaera subcluster 2.1	DQ148589
ForwOTU-97%-0193	0	2	0	19	1	0	0	1	1	0		0	0		0	0	0		0	FV4B4XA02ITANO	0.04762	Nitrososphaera cluster	Nitrososphaera subcluster 3	Nitrososphaera subcluster 3.1	EU885711
ForwOTU-97%-0194	0	0	0	1	0	0	0	0	0	0		0	0		0	0	0		0	FV4B4XA02HFWQ2	0.12	Nitrososphaera cluster	Nitrososphaera subcluster 3	Nitrososphaera subcluster 3.1	EF207219
ForwOTU-97%-0195	0	0	0	3	1	0	0	0	0	0		0	0		0	0	0		0	FV4B4XA02GWX3Z	0.05637	Nitrososphaera cluster	Nitrososphaera subcluster 3	Nitrososphaera subcluster 3.2	FJ601552
ForwOTU-97%-0196	0	0	0	0	0	0	0	0	0	0		0	0		2	0	0		0	FV4B4XA02JBIG8	0.04667	Nitrososphaera cluster	Nitrososphaera subcluster 8	Nitrososphaera subcluster 8.2	DQ304868
ForwOTU-97%-0197	0	0	0	0	0	0	0	0	0	0		0	0		58	0	0		0	FV4B4XA02ICAKK	0.06517	Nitrososphaera cluster	Nitrososphaera subcluster 4	Nitrososphaera subcluster 4.1	DQ534857
ForwOTU-97%-0198	0	0	0	0	0	0	0	2	0	0		0	0		0	0	0		0	FV4B4XA02F4BVE	0.09131	Nitrososphaera cluster	Nitrososphaera cluster	Nitrososphaera cluster	DQ501053
ForwOTU-97%-0199	1	8	3	3	5	14	1	81	0	0		0	0		0	0	0		0	FV4B4XA02GLRUD	0.07127	Nitrososphaera cluster	Nitrososphaera subcluster 9	Nitrososphaera subcluster 9	EU671718
ForwOTU-97%-0200	0	0	0	0	0	0	0	0	0	3		0	0		0	0	0		0	FV4B4XA02H7SEX	0.1225	Nitrososphaera cluster	Nitrososphaera subcluster 3	Nitrososphaera subcluster 3.1	EF207214
ForwOTU-97%-0201	0	0	0	0	0	0	0	0	0	0		0	0		4	0	0		0	FV4B4XA02HYUGP	0.09577	Nitrososphaera cluster	Nitrososphaera subcluster 4	Nitrososphaera subcluster 4.1	EU197172
ForwOTU-97%-0202	0	0	0	0	0	0	0	0	1	0		0	0		0	0	0		0	FV4B4XA02JLHM9	0.1333	Nitrososphaera cluster	Nitrososphaera subcluster 3	Nitrososphaera subcluster 3.1	DQ312293
ForwOTU-97%-0203	0	1	0	0	0	0	0	0	0	0		0	0		0	0	0		0	FV4B4XA02FXFQV	0.1228	Nitrososphaera cluster	Nitrososphaera subcluster 9	Nitrososphaera subcluster 9	EU671718
ForwOTU-97%-0204	0	0	0	0	0	0	0	1	0	0		0	0		0	0	0		0	FV4B4XA02JPFE3	0.1089	Nitrososphaera cluster	Nitrososphaera subcluster 1	Nitrososphaera subcluster 1.1	GQ863087
ForwOTU-97%-0205	0	0	0	0	1	0	1	0	0	0		0	0		0	0	0		0	FV4B4XA02HYKNF	0.06173	Nitrososphaera cluster	Nitrososphaera subcluster 3	Nitrososphaera subcluster 3.1	DQ501037
ForwOTU-97%-0206	0	0	1	0	0	0	0	0	0	0		0	0		0	0	0		0	FV4B4XA02G01Y1	0.1222	Nitrososphaera cluster	Nitrososphaera subcluster 1	Nitrososphaera subcluster 1.1	DQ148598
ForwOTU-97%-0207	0	0	2	0	2	0	2	15	0	0		0	0		0	0	0		0	FV4B4XA02FRL4N	0.07637	Nitrososphaera cluster	Nitrososphaera subcluster 1	Nitrososphaera subcluster 1.1	AB353467
ForwOTU-97%-0208	0	1	0	3	0	1	0	0	0	0		0	0		0	0	0		0	FV4B4XA02I1UX2	0.1333	Nitrososphaera cluster	Nitrososphaera cluster	Nitrososphaera cluster	EU590502
ForwOTU-97%-0209	0	0	0	0	0	0	0	0	1	0		0	0		0	0	0		0	FV4B4XA02JOTQE	0.1069	Nitrososphaera cluster	Nitrososphaera cluster	Nitrososphaera cluster	GQ142330
ForwOTU-97%-0210	0	0	0	0	8	0	1	17	0	0		0	0		0	0	0		0	FV4B4XA02IPA1P	0.103	Nitrososphaera cluster	Nitrososphaera subcluster 1	Nitrososphaera subcluster 1.1	DQ534873
ForwOTU-97%-0211	0	0	0	0	0	0	0	0	3	0		0	0		0	0	0		0	FV4B4XA02HHQ8B	0.0625	Nitrososphaera cluster	Nitrososphaera subcluster 2	Nitrososphaera subcluster 2.1	EU672223
ForwOTU-97%-0212	0	0	1	0	0	0	0	0	0	0		0	0		0	0	0		0	FV4B4XA02HI6FC	0.1308	Nitrososphaera cluster	Nitrososphaera subcluster 6	Nitrososphaera subcluster 6.1	EU590477
ForwOTU-97%-0213	0	0	0	0	0	0	1	0	1	0		0	0		0	0	0		0	FV4B4XA02GN2QG	0.07177	Nitrososphaera cluster	Nitrososphaera subcluster 1	Nitrososphaera subcluster 1.1	DQ534873
ForwOTU-97%-0214	0	0	0	0	0	0	0	0	1	0		0	0		0	0	0		0	FV4B4XA02JQ0NZ	0.05778	Nitrososphaera cluster	Nitrososphaera subcluster 3	Nitrososphaera subcluster 3.2	FJ601552
ForwOTU-97%-0215	0	0	0	5	0	0	0	0	1	1		0	0		0	0	0		0	FV4B4XA02GMKP3	0.1123	Nitrososphaera cluster	Nitrososphaera subcluster 3	Nitrososphaera subcluster 3.2	FJ601552
ForwOTU-97%-0216	0	0	0	0	0	0	0	0	0	0		0	0		2	0	4		0	FV4B4XA02JHV0Q	0.1024	Nitrososphaera cluster	Nitrososphaera subcluster 4	Nitrososphaera subcluster 4.1	EU025155
ForwOTU-97%-0217	0	0	0	0	0	0	0	0	0	0		0	0		0	0	1		0	FV4B4XA02FRK7C	0.08036	Nitrososphaera cluster	Nitrososphaera subcluster 8	Nitrososphaera subcluster 8.1	EU671663
ForwOTU-97%-0218	0	1	0	0	4	0	1	12	0	2		0	0		0	0	0		0	FV4B4XA02FZJT7	0.1562	Nitrososphaera cluster	soil subcluster	soil subcluster	EU651245
ForwOTU-97%-0219	0	0	0	0	0	0	0	0	0	0		0	1		0	0	0		0	FV4B4XA02GB14Q	0.04889	Nitrososphaera cluster	Nitrososphaera subcluster 3	Nitrososphaera subcluster 3.2	FJ601552
ForwOTU-97%-0220	0	0	0	0	1	0	0	0	0	0		0	0		0	0	0		0	FV4B4XA02JZ9X7	0.06444	Nitrososphaera cluster	Nitrososphaera subcluster 1	Nitrososphaera subcluster 1.1	GQ863087
ForwOTU-97%-0221	0	0	0	1	0	0	0	0	0	0		0	0		0	0	0		0	FV4B4XA02IH5R3	0.04454	Nitrososphaera cluster	Nitrososphaera subcluster 3	Nitrososphaera subcluster 3.3	EU885642
ForwOTU-97%-0222	0	0	0	0	0	0	0	0	5	0		0	0		0	0	0		0	FV4B4XA02HZ9CV	0.07572	N'sphaera sister cluster	N'sphaera sister subcluster 1	N'sphaera sister subcluster 1.1	DQ278583
ForwOTU-97%-0223	3	7	0	14	4	0	0	2	4	1		0	0		0	0	0		0	FV4B4XA02J0OK5	0.02692	Nitrososphaera cluster	Nitrososphaera subcluster 3	Nitrososphaera subcluster 3.2	FJ601552
ForwOTU-97%-0224	12	0	0	0	1	0	0	0	0	0		0	0		0	0	0		0	FV4B4XA02G700U	0.2027	Nitrososphaera cluster	soil subcluster	soil subcluster	DQ501093
ForwOTU-97%-0225	0	0	0	0	0	0	0	0	0	0		0	0		9	0	0		0	FV4B4XA02FOA4C	0.04834	Nitrososphaera cluster	Nitrososphaera subcluster 4	Nitrososphaera subcluster 4.1	EU025155
ForwOTU-97%-0226	0	0	0	0	0	0	2	0	0	0		0	0		0	0	0		0	FV4B4XA02JD0GA	0.05369	Nitrososphaera cluster	Nitrososphaera subcluster 3	Nitrososphaera subcluster 3.1	DQ501115
ForwOTU-97%-0227	0	0	0	0	0	0	0	0	0	0		0	0		117	0	3		0	FV4B4XA02HIOD8	0.06264	Nitrososphaera cluster	Nitrososphaera subcluster 4	Nitrososphaera subcluster 4.1	EU025155
ForwOTU-97%-0228	0	0	0	0	0	0	0	3	0	0		0	0		0	0	0		0	FV4B4XA02H8XYU	0.1051	Nitrososphaera cluster	Nitrososphaera subcluster 9	Nitrososphaera subcluster 9	EU671718
ForwOTU-97%-0229	0	6	0	5	1	0	0	0	1	2		0	0		0	0	0		0	FV4B4XA02I2SQA	0.05215	Nitrososphaera cluster	Nitrososphaera subcluster 3	Nitrososphaera subcluster 3.3	EU885642
ForwOTU-97%-0230	2	0	0	0	0	0	0	0	0	0		0	0		0	0	0		0	FV4B4XA02G8PE2	0.06881	Nitrososphaera cluster	Nitrososphaera subcluster 3	Nitrososphaera subcluster 3.1	EF207219
ForwOTU-97%-0231	0	0	1	0	0	0	0	0	0	0		0	0		0	0	0		0	FV4B4XA02F41VU	0.1074	Nitrososphaera cluster	Nitrososphaera subcluster 1	Nitrososphaera subcluster 1.1	DQ534873
ForwOTU-97%-0232	0	5	1	0	3	2	1	7	0	2		0	0		0	0	0		0	FV4B4XA02IM58U	0.1637	Nitrososphaera cluster	soil subcluster	soil subcluster	DQ278587
ForwOTU-97%-0233	0	0	0	0	1	0	0	0	0	0		0	0		0	0	0		0	FV4B4XA02HJEPY	0.1143	Nitrososphaera cluster	Nitrososphaera subcluster 9	Nitrososphaera subcluster 9	EU671718
ForwOTU-97%-0234	0	0	18	0	4	1	1	11	5	0		0	0		0	0	0		0	FV4B4XA02IQPMM	0.05069	Nitrososphaera cluster	Nitrososphaera subcluster 1	Nitrososphaera subcluster 1.1	FJ853249
ForwOTU-97%-0235	0	1	0	0	1	0	20	0	0	1		0	0		0	0	0		0	FV4B4XA02H0H1D	0.03587	Nitrososphaera cluster	Nitrososphaera subcluster 1	Nitrososphaera subcluster 1.1	GQ863087
ForwOTU-97%-0236	1	0	0	0	0	0	0	0	0	0		0	0		0	0	0		0	FV4B4XA02FWIME	0.05568	Nitrososphaera cluster	Nitrososphaera subcluster 7	Nitrososphaera subcluster 7.2	EU885696
ForwOTU-97%-0237	0	0	0	0	2	0	0	0	0	0		0	0		0	0	0		0	FV4B4XA02HT4C8	0.1272	N'sphaera sister cluster	N'sphaera sister subcluster 1	N'sphaera sister subcluster 1.1	DQ278583
ForwOTU-97%-0238	0	4	1	0	6	4	3	10	0	1		0	0		0	0	0		0	FV4B4XA02G7GNW	0.05361	Nitrososphaera cluster	Nitrososphaera cluster	Nitrososphaera cluster	GQ481040
ForwOTU-97%-0239	1	0	35	0	1	2	3	1	0	0		0	0		0	0	3		0	FV4B4XA02JTZ6W	0.07937	Nitrososphaera cluster	Nitrososphaera subcluster 1	Nitrososphaera subcluster 1.1	DQ534873
ForwOTU-97%-0240	0	0	0	0	0	0	0	0	0	0		0	0		0	0	3		0	FV4B4XA02GUPRX	0.04709	Nitrososphaera cluster	Nitrososphaera cluster	Nitrososphaera cluster	EU590233
ForwOTU-97%-0241	0	0	0	0	0	0	0	0	0	0		0	0		1	0	0		0	FV4B4XA02GMYJZ	0.1483	Nitrosopumilus cluster	Nitrosopumilus subcluster 15	Nitrosopumilus subcluster 15	EU099960
ForwOTU-97%-0242	0	0	0	0	0	0	0	0	2	0		0	0		0	0	0		0	FV4B4XA02GE5SI	0.1281	Nitrososphaera cluster	N'sphaera sister subcluster 2	N'sphaera sister subcluster 2	EU651245
ForwOTU-97%-0243	0	0	0	1	0	0	0	0	1	0		0	0		0	0	0		0	FV4B4XA02F154C	0.1236	Nitrososphaera cluster	Nitrososphaera subcluster 1	Nitrososphaera subcluster 1.1	DQ501093
ForwOTU-97%-0244	0	0	0	0	0	0	0	0	0	0		0	0		1	0	0		0	FV4B4XA02JTVJX	0.06067	Nitrososphaera cluster	Nitrososphaera subcluster 6	Nitrososphaera subcluster 6.1	DQ534848
ForwOTU-97%-0245	0	0	0	0	0	0	0	1	0	0		0	0		0	0	0		0	FV4B4XA02IDX2W	0.1163	Nitrososphaera cluster	Nitrososphaera subcluster 6	Nitrososphaera subcluster 6.1	DQ501048
ForwOTU-97%-0246	2	3	0	9	0	3	0	0	6	0		0	0		0	0	0		0	FV4B4XA02IR28K	0.03604	Nitrososphaera cluster	Nitrososphaera subcluster 3	Nitrososphaera subcluster 3.3	EU651200
ForwOTU-97%-0247	0	0	1	0	0	0	0	0	0	0		0	0		0	0	0		0	FV4B4XA02G1KUM	0.04494	Nitrososphaera cluster	Nitrososphaera subcluster 1	Nitrososphaera subcluster 1.1	DQ534873
ForwOTU-97%-0248	0	0	0	0	0	0	0	0	0	0		0	0		0	0	3		0	FV4B4XA02GINNT	0.02237	Nitrososphaera cluster	Nitrososphaera subcluster 4	Nitrososphaera subcluster 4.1	DQ534886
ForwOTU-97%-0249	9	0	0	1	1	0	0	0	0	0		0	0		0	0	0		0	FV4B4XA02I0IN1	0.1875	Nitrososphaera cluster	soil subcluster	soil subcluster	FJ601579
ForwOTU-97%-0250	0	0	0	0	0	0	0	12	0	0		0	0		0	0	0		0	FV4B4XA02I4DX5	0.05393	Nitrososphaera cluster	Nitrososphaera subcluster 2	Nitrososphaera subcluster 2.1	DQ500987
ForwOTU-97%-0251	0	0	0	0	0	0	0	0	1	0		0	0		0	0	0		0	FV4B4XA02IZ7DZ	0.06488	Nitrososphaera cluster	Nitrososphaera subcluster 8	Nitrososphaera subcluster 8.1	EF207226
ForwOTU-97%-0252	0	0	0	0	0	0	0	0	0	0		0	0		0	0	26		0	FV4B4XA02IY8IS	0.02935	Nitrososphaera cluster	Nitrososphaera subcluster 6	Nitrososphaera subcluster 6.1	DQ534823
ForwOTU-97%-0253	0	0	0	0	0	0	2	0	0	0		0	0		0	0	0		0	FV4B4XA02ISJR0	0.1141	Nitrososphaera cluster	Nitrososphaera subcluster 1	Nitrososphaera subcluster 1.1	GQ863087
ForwOTU-97%-0254	0	0	0	0	0	0	0	0	1	0		0	0		0	0	0		0	FV4B4XA02GU2Z0	0.06517	Nitrososphaera cluster	Nitrososphaera subcluster 3	Nitrososphaera subcluster 3.1	DQ501037
ForwOTU-97%-0255	0	6	0	7	0	0	0	0	0	0		0	0		0	0	0		0	FV4B4XA02IUJO8	0.1236	Nitrososphaera cluster	Nitrososphaera subcluster 1	Nitrososphaera subcluster 1.1	DQ501094
ForwOTU-97%-0256	0	0	1	0	0	0	0	0	0	0		0	0		0	0	0		0	FV4B4XA02JAE78	0.1393	Nitrososphaera cluster	Nitrososphaera subcluster 1	Nitrososphaera subcluster 1.1	DQ534873
ForwOTU-97%-0257	0	0	1	0	0	0	0	0	0	0		0	0		0	0	0		0	FV4B4XA02F9III	0.07623	Nitrososphaera cluster	Nitrososphaera subcluster 1	Nitrososphaera subcluster 1.1	GQ863087
ForwOTU-97%-0258	0	0	3	0	0	0	0	0	0	0		0	0		0	0	0		0	FV4B4XA02HSETD	0.1169	Nitrososphaera cluster	Nitrososphaera cluster	Nitrososphaera cluster	DQ148596
ForwOTU-97%-0259	9	0	0	0	3	0	0	0	0	0		0	0		0	0	0		0	FV4B4XA02G82DK	0.01121	Nitrososphaera cluster	Nitrososphaera subcluster 5	Nitrososphaera subcluster 5.1	DQ148678
ForwOTU-97%-0260	0	0	0	0	1	0	0	0	0	0		0	0		0	0	0		0	FV4B4XA02J426R	0.07416	Nitrososphaera cluster	Nitrososphaera cluster	Nitrososphaera cluster	DQ312281
ForwOTU-97%-0261	0	1	0	0	0	0	0	0	0	0		0	0		0	0	0		0	FV4B4XA02HFP90	0.1211	Nitrososphaera cluster	Nitrososphaera subcluster 3	Nitrososphaera subcluster 3.1	EF207219
ForwOTU-97%-0262	0	0	0	4	0	0	0	0	0	3		0	0		0	0	0		0	FV4B4XA02JHTG3	0.1256	Nitrososphaera cluster	Nitrososphaera subcluster 3	Nitrososphaera subcluster 3.2	FJ601552
ForwOTU-97%-0263	0	0	4	0	0	0	0	0	0	0		0	0		0	0	0		0	FV4B4XA02HKFS5	0.09234	Nitrososphaera cluster	Nitrososphaera subcluster 6	Nitrososphaera subcluster 6.1	DQ501048
ForwOTU-97%-0264	0	0	0	0	0	0	0	2	0	0		0	0		0	0	0		0	FV4B4XA02H7D5F	0.07416	Nitrososphaera cluster	Nitrososphaera subcluster 2	Nitrososphaera subcluster 2.1	DQ534828
ForwOTU-97%-0265	0	2	0	0	1	1	0	0	0	0		0	0		0	0	0		0	FV4B4XA02F5MVM	0.03166	Nitrososphaera cluster	Nitrososphaera subcluster 2	Nitrososphaera subcluster 2.1	EU672223
ForwOTU-97%-0266	0	33	5	31	28	10	18	49	53	7		0	0		0	0	0		0	FV4B4XA02JLMVJ	0.1169	Nitrososphaera cluster	Nitrososphaera subcluster 1	Nitrososphaera subcluster 1.1	AB353467
ForwOTU-97%-0267	2	127	0	4	45	4	0	30	18	27		0	0		0	0	0		0	FV4B4XA02FI1ML	0.04823	Nitrososphaera cluster	Nitrososphaera subcluster 3	Nitrososphaera subcluster 3.1	DQ501037
ForwOTU-97%-0268	0	0	0	1	0	0	0	1	0	1		0	0		0	0	0		0	FV4B4XA02JOHV1	0.1074	Nitrososphaera cluster	Nitrososphaera subcluster 1	Nitrososphaera subcluster 1.1	GQ863087
ForwOTU-97%-0269	9	0	0	0	2	0	0	0	0	0		0	0		0	0	0		0	FV4B4XA02FNO42	0.07623	Nitrososphaera cluster	Nitrososphaera subcluster 3	Nitrososphaera subcluster 3.2	FJ601552
ForwOTU-97%-0270	0	0	11	0	0	0	0	0	0	0		0	0		0	0	0		0	FV4B4XA02G9EJK	0.06235	Nitrososphaera cluster	Nitrososphaera subcluster 1	Nitrososphaera subcluster 1.1	DQ501044
ForwOTU-97%-0271	0	0	0	2	0	0	0	0	0	0		0	0		0	0	0		0	FV4B4XA02IG6SC	0.1038	Nitrososphaera cluster	Nitrososphaera subcluster 3	Nitrososphaera subcluster 3.1	DQ312269
ForwOTU-97%-0272	0	0	0	0	0	0	0	0	0	0		0	0		0	0	0		70	FV4B4XA02I4HFF	0.04013	Nitrosotalea cluster	Nitrosotalea subcluster 1	Nitrosotalea subcluster 1.1	GQ142802
ForwOTU-97%-0273	3	0	0	3	0	0	0	0	0	0		0	0		0	0	0		0	FV4B4XA02IK4RK	0.09729	Nitrososphaera cluster	Nitrososphaera subcluster 3	Nitrososphaera subcluster 3.1	EF207219
ForwOTU-97%-0274	0	0	0	1	0	0	0	0	0	0		0	0		0	0	0		0	FV4B4XA02ICC5W	0.09276	Nitrososphaera cluster	Nitrososphaera subcluster 3	Nitrososphaera subcluster 3.1	EF207214
ForwOTU-97%-0275	0	0	4	0	7	0	6	39	6	1		0	0		0	0	0		0	FV4B4XA02HI05M	0.05215	Nitrososphaera cluster	Nitrososphaera subcluster 1	Nitrososphaera subcluster 1.1	GU208164
ForwOTU-97%-0276	0	133	86	23	208	12	464	59	7	60		0	0		0	0	0		0	FV4B4XA02FKX2M	0.04439	Nitrososphaera cluster	Nitrososphaera subcluster 1	Nitrososphaera subcluster 1.1	GQ863087
ForwOTU-97%-0277	0	0	0	0	0	0	0	0	0	0		0	0		3	0	0		0	FV4B4XA02H038M	0.04505	Nitrososphaera cluster	Nitrososphaera subcluster 9	Nitrososphaera subcluster 9	DQ148881
ForwOTU-97%-0278	0	0	0	0	0	0	1	9	0	0		0	0		0	0	0		0	FV4B4XA02JLFPQ	0.04525	Nitrososphaera cluster	Nitrososphaera subcluster 2	Nitrososphaera subcluster 2.1	EU315717
ForwOTU-97%-0279	0	0	0	0	2	0	0	0	0	0		0	0		0	0	0		0	FV4B4XA02HIZQ4	0.07722	Nitrososphaera cluster	Nitrososphaera subcluster 9	Nitrososphaera subcluster 9	EU671718
ForwOTU-97%-0280	0	0	0	0	0	0	0	0	0	0		0	0		0	0	2		0	FV4B4XA02JCJ28	0.1143	Nitrososphaera cluster	Nitrososphaera cluster	Nitrososphaera cluster	EU197158
ForwOTU-97%-0281	1	0	0	0	0	0	0	0	0	0		0	0		0	0	0		0	FV4B4XA02FY4K2	0.06982	Nitrososphaera cluster	Nitrososphaera subcluster 2	Nitrososphaera subcluster 2.1	EU671637
ForwOTU-97%-0282	0	12	0	45	7	3	1	2	26	15		0	0		0	0	0		0	FV4B4XA02IVBBK	0.05185	Nitrososphaera cluster	Nitrososphaera subcluster 3	Nitrososphaera subcluster 3.1	DQ501037
ForwOTU-97%-0283	0	1	0	0	0	0	0	2	0	0		0	0		0	0	0		0	FV4B4XA02F3J25	0.04515	Nitrososphaera cluster	Nitrososphaera subcluster 6	Nitrososphaera subcluster 6.1	EU315723
ForwOTU-97%-0284	0	0	0	0	0	0	0	9	0	0		0	0		0	0	0		0	FV4B4XA02HC9H0	0.1109	Nitrososphaera cluster	Nitrososphaera subcluster 1	Nitrososphaera subcluster 1.1	AB353465
ForwOTU-97%-0285	0	0	0	0	0	0	0	1	0	0		0	0		0	0	0		0	FV4B4XA02I1TOF	0.1244	Nitrososphaera cluster	Nitrososphaera subcluster 1	Nitrososphaera subcluster 1	EU671952
ForwOTU-97%-0286	0	0	0	0	0	0	0	0	0	0		1	0		0	0	2		0	FV4B4XA02JE3A1	0.06772	Nitrososphaera cluster	Nitrososphaera subcluster 4	Nitrososphaera subcluster 4.1	DQ534886
ForwOTU-97%-0287	0	0	0	0	0	0	0	0	1	0		0	0		0	0	0		0	FV4B4XA02GCUJA	0.1278	Nitrososphaera cluster	Nitrososphaera subcluster 11	Nitrososphaera subcluster 11	GQ142511
ForwOTU-97%-0288	0	0	52	0	0	0	0	0	3	0		0	0		0	0	0		0	FV4B4XA02J3RC9	0.03196	Nitrososphaera cluster	Nitrososphaera subcluster 1	Nitrososphaera subcluster 1.1	FJ853249
ForwOTU-97%-0289	0	0	0	80	0	0	0	7	0	0		0	0		0	0	0		0	FV4B4XA02HZVQK	0.0373	Nitrososphaera cluster	Nitrososphaera subcluster 3	Nitrososphaera subcluster 3.1	GQ863207
ForwOTU-97%-0290	0	2	0	0	1	0	0	1	11	0		0	0		0	0	0		0	FV4B4XA02GY0J0	0.1054	Nitrososphaera cluster	Nitrososphaera subcluster 1	Nitrososphaera subcluster 1.1	DQ501094
ForwOTU-97%-0291	2	0	0	0	0	0	0	0	0	0		0	0		0	0	0		0	FV4B4XA02JQHHR	0.06757	Nitrososphaera cluster	Nitrososphaera subcluster 3	Nitrososphaera subcluster 3.2	FJ601552
ForwOTU-97%-0292	0	0	0	0	0	0	6	0	0	0		0	0		0	0	0		0	FV4B4XA02HT29H	0.04525	Nitrososphaera cluster	Nitrososphaera subcluster 1	Nitrososphaera subcluster 1.1	GQ863087
ForwOTU-97%-0293	0	0	2	0	1	0	1	18	0	0		0	0		0	0	0		0	FV4B4XA02IR8N1	0.02948	Nitrososphaera cluster	Nitrososphaera subcluster 2	Nitrososphaera subcluster 2.1	EU672223
ForwOTU-97%-0294	0	0	1	0	0	0	0	0	0	0		0	0		0	0	0		0	FV4B4XA02HDR1H	0.0543	Nitrososphaera cluster	Nitrososphaera subcluster 1	Nitrososphaera subcluster 1.1	FJ853249
ForwOTU-97%-0295	2	0	0	8	13	0	26	84	2	13		0	0		0	0	0		0	FV4B4XA02HX4IS	0.05856	Nitrososphaera cluster	Nitrososphaera subcluster 3	Nitrososphaera subcluster 3.1	GQ863207
ForwOTU-97%-0296	1	0	0	0	2	2	3	13	4	3		0	0		0	0	0		0	FV4B4XA02GHRXT	0.1154	Nitrososphaera cluster	Nitrososphaera cluster	Nitrososphaera cluster	EU137860
ForwOTU-97%-0297	0	0	2	0	2	0	2	5	1	1		0	0		0	0	0		0	FV4B4XA02JB352	0.05215	Nitrososphaera cluster	Nitrososphaera subcluster 2	Nitrososphaera subcluster 2.1	EU672223
ForwOTU-97%-0298	0	0	0	0	1	0	0	0	0	0		0	0		0	0	0		0	FV4B4XA02GND62	0.1222	Nitrososphaera cluster	Nitrososphaera subcluster 2	Nitrososphaera subcluster 2.1	EU672273
ForwOTU-97%-0299	0	0	0	0	0	0	0	0	0	0		0	0		0	0	1		0	FV4B4XA02HBLM4	0.1222	Nitrososphaera cluster	Nitrososphaera subcluster 8	Nitrososphaera subcluster 8.1	DQ534854
ForwOTU-97%-0300	0	0	0	2	0	0	0	1	1	0		0	0		0	0	0		0	FV4B4XA02HQXV3	0.09729	Nitrososphaera cluster	Nitrososphaera subcluster 1	Nitrososphaera subcluster 1.1	GQ863087
ForwOTU-97%-0301	17	0	0	0	0	0	0	0	0	0		0	0		0	0	0		0	FV4B4XA02HC39G	0.05669	Nitrososphaera cluster	Nitrososphaera subcluster 3	Nitrososphaera subcluster 3.2	DQ534700
ForwOTU-97%-0302	7	0	0	0	0	0	0	0	0	0		0	0		0	0	0		0	FV4B4XA02IBQ82	0.1131	Nitrososphaera cluster	Nitrososphaera subcluster 7	Nitrososphaera subcluster 7	FJ601586
ForwOTU-97%-0303	0	21	0	51	1	2	0	1	7	3		0	0		0	0	0		0	FV4B4XA02IJE31	0.03837	Nitrososphaera cluster	Nitrososphaera subcluster 3	Nitrososphaera subcluster 3.1	EF207214
ForwOTU-97%-0304	0	0	0	3	0	4	0	0	9	8		0	0		0	0	0		0	FV4B4XA02GSRKX	0.0543	Nitrososphaera cluster	Nitrososphaera subcluster 3	Nitrososphaera subcluster 3.1	EF207219
ForwOTU-97%-0305	0	0	1	0	0	0	1	2	1	0		0	0		0	0	0		0	FV4B4XA02HRGWP	0.02709	Nitrososphaera cluster	Nitrososphaera subcluster 6	Nitrososphaera subcluster 6.1	DQ501048
ForwOTU-97%-0306	2	14	684	0	71	15	113	148	40	11		0	1		0	0	132		0	FV4B4XA02JZPAE	0.06566	Nitrososphaera cluster	Nitrososphaera subcluster 1	Nitrososphaera subcluster 1.1	GQ863087
ForwOTU-97%-0307	0	3	0	0	0	9	0	0	0	0		0	0		0	0	0		0	FV4B4XA02FYWTL	0.0922	Nitrososphaera cluster	Nitrososphaera subcluster 1	Nitrososphaera subcluster 1.1	AB353467
ForwOTU-97%-0308	2	0	0	0	0	0	0	0	0	0		0	0		0	0	0		0	FV4B4XA02HQDVL	0.04762	Nitrososphaera cluster	Nitrososphaera subcluster 3	Nitrososphaera subcluster 3.1	DQ501037
ForwOTU-97%-0309	0	1	36	0	6	0	12	51	17	3		0	0		0	0	0		0	FV4B4XA02F7F2Z	0.09318	Nitrososphaera cluster	Nitrososphaera subcluster 1	Nitrososphaera subcluster 1.1	DQ534873
ForwOTU-97%-0310	0	0	0	0	0	0	0	0	0	0		0	0		0	0	2		0	FV4B4XA02H8Q44	0.06266	Nitrososphaera cluster	Nitrososphaera cluster	Nitrososphaera cluster	EU025175
ForwOTU-97%-0311	110	0	0	0	2	0	0	0	0	0		0	0		0	0	0		0	FV4B4XA02IODLK	0.0578	Nitrososphaera cluster	Nitrososphaera subcluster 3	Nitrososphaera subcluster 3.2	FJ601552
ForwOTU-97%-0312	1	36	0	4	25	4	33	175	11	3		0	0		0	0	0		0	FV4B4XA02G6R23	0.06364	Nitrososphaera cluster	Nitrososphaera subcluster 1	Nitrososphaera subcluster 1.1	EU671734
ForwOTU-97%-0313	673	154	0	337	70	15	15	46	220	60		0	0		0	0	0		0	FV4B4XA02HIXZW	0.05923	Nitrososphaera cluster	Nitrososphaera subcluster 3	Nitrososphaera subcluster 3.2	FJ601552
ForwOTU-97%-0314	0	0	6	0	0	0	0	0	0	0		0	0		0	0	0		0	FV4B4XA02IN4PT	0.0672	Nitrososphaera cluster	Nitrososphaera subcluster 1	Nitrososphaera subcluster 1.1	DQ534873
ForwOTU-97%-0315	0	0	5	0	0	0	0	0	0	0		0	0		0	0	0		0	FV4B4XA02J34O1	0.07656	Nitrososphaera cluster	Nitrososphaera subcluster 1	Nitrososphaera subcluster 1.1	DQ534873
ForwOTU-97%-0316	0	0	0	2	0	0	0	0	0	0		0	0		0	0	0		0	FV4B4XA02GZ7OA	0.1254	Nitrososphaera cluster	Nitrososphaera subcluster 3	Nitrososphaera subcluster 3.3	EU315733
ForwOTU-97%-0317	0	0	0	0	0	0	0	1	1	0		0	0		0	0	0		0	FV4B4XA02JL0ZG	0.0881	Nitrososphaera cluster	Nitrososphaera subcluster 1	Nitrososphaera subcluster 1.1	DQ148657
ForwOTU-97%-0318	0	0	1	0	0	0	0	0	0	0		0	0		0	0	9		0	FV4B4XA02J276V	0.04206	Nitrososphaera cluster	Nitrososphaera subcluster 1	Nitrososphaera subcluster 1.1	DQ534873
ForwOTU-97%-0319	0	15	2	1	14	4	0	1	12	5		0	0		0	0	0		0	FV4B4XA02GS1PY	0.1129	N'sphaera sister cluster	N'sphaera sister subcluster 2	N'sphaera sister subcluster 2	FJ853272
ForwOTU-97%-0320	0	0	0	0	0	0	0	0	0	0		0	2		162	3	429		0	FV4B4XA02JR01J	0.0362	Nitrososphaera cluster	Nitrososphaera cluster	Nitrososphaera cluster	EU025175
ForwOTU-97%-0321	0	0	0	0	0	0	0	0	0	0		2	0		0	0	0		0	FV4B4XA02ICYUR	0.1724	Nitrososphaera cluster	soil subcluster	soil subcluster	EU315719
ForwOTU-97%-0322	0	0	0	0	0	0	0	0	0	0		0	0		0	0	2		0	FV4B4XA02GNXWS	0.106	Nitrososphaera cluster	Nitrososphaera cluster	Nitrososphaera cluster	EU672329
ForwOTU-97%-0323	0	0	0	0	0	0	0	0	0	1		0	0		0	0	0		0	FV4B4XA02FWVHT	0.09955	Nitrososphaera cluster	Nitrososphaera subcluster 3	Nitrososphaera subcluster 3.2	FJ601552
ForwOTU-97%-0324	0	29	0	0	1	0	0	0	0	0		0	0		0	0	0		0	FV4B4XA02IDG4R	0.08608	N'sphaera sister cluster	N'sphaera sister subcluster 2	N'sphaera sister subcluster 2	GQ142756
ForwOTU-97%-0325	47	0	0	0	2	0	0	0	0	0		0	0		0	0	0		0	FV4B4XA02JW1OI	0.04545	Nitrososphaera cluster	Nitrososphaera subcluster 7	Nitrososphaera subcluster 7.1	AB545961
ForwOTU-97%-0326	0	0	0	0	0	0	1	0	0	0		0	0		0	0	0		0	FV4B4XA02IGEWT	0.1023	Nitrososphaera cluster	Nitrososphaera subcluster 1	Nitrososphaera subcluster 1.1	GQ863087
ForwOTU-97%-0327	98	0	0	47	5	0	0	0	39	0		0	0		0	0	0		0	FV4B4XA02FZQHH	0.05744	Nitrososphaera cluster	Nitrososphaera subcluster 3	Nitrososphaera subcluster 3.2	FJ601552
ForwOTU-97%-0328	1	0	0	0	0	0	0	0	0	0		0	0		0	0	0		0	FV4B4XA02J4QXC	0.04989	Nitrososphaera cluster	Nitrososphaera subcluster 3	Nitrososphaera subcluster 3.2	FJ601552
ForwOTU-97%-0329	0	3	0	33	0	0	0	0	0	3		0	0		0	0	0		0	FV4B4XA02HHSMI	0.03359	Nitrososphaera cluster	Nitrososphaera subcluster 3	Nitrososphaera subcluster 3.1	EF207214
ForwOTU-97%-0330	122	0	0	0	2	0	0	0	0	1		0	0		0	0	0		0	FV4B4XA02HXLQS	0.05013	Nitrososphaera cluster	Nitrososphaera subcluster 3	Nitrososphaera subcluster 3.2	EU315734
ForwOTU-97%-0331	0	0	0	0	4	0	0	1	0	0		0	0		0	0	0		0	FV4B4XA02GWARR	0.07434	Nitrososphaera cluster	Nitrososphaera subcluster 1	Nitrososphaera subcluster 1.1	DQ148657
ForwOTU-97%-0332	0	0	0	1	0	0	0	0	0	0		0	0		0	0	0		0	FV4B4XA02I7MLF	0.1425	Nitrososphaera cluster	Nitrososphaera subcluster 3	Nitrososphaera subcluster 3.1	EU885711
ForwOTU-97%-0333	0	0	19	0	1	0	0	2	0	0		0	0		0	0	0		0	FV4B4XA02GN6AJ	0.07289	Nitrososphaera cluster	Nitrososphaera subcluster 1	Nitrososphaera subcluster 1.1	DQ501093
ForwOTU-97%-0334	0	1	42	0	2	1	2	0	0	0		0	0		0	0	0		0	FV4B4XA02JQ1FG	0.08506	Nitrososphaera cluster	Nitrososphaera subcluster 1	Nitrososphaera subcluster 1.1	DQ534873
ForwOTU-97%-0335	0	0	0	0	0	0	0	0	0	0		0	0		0	0	1		0	FV4B4XA02HUBJ1	0.03182	Nitrososphaera cluster	Nitrososphaera subcluster 8	Nitrososphaera subcluster 8.1	DQ534854
ForwOTU-97%-0336	0	7	0	6	1	0	0	0	0	0		0	0		0	0	0		0	FV4B4XA02I0Y6W	0.0468	Nitrososphaera cluster	Nitrososphaera subcluster 3	Nitrososphaera subcluster 3.1	EF207214
ForwOTU-97%-0337	0	0	0	11	0	0	0	0	0	0		0	0		0	0	0		0	FV4B4XA02GC2AD	0.1202	Nitrososphaera cluster	Nitrososphaera subcluster 3	Nitrososphaera subcluster 3.1	EU885711
ForwOTU-97%-0338	0	0	0	3	0	0	0	0	0	0		0	0		0	0	0		0	FV4B4XA02F075N	0.05455	Nitrososphaera cluster	Nitrososphaera subcluster 3	Nitrososphaera subcluster 3.1	DQ312283
ForwOTU-97%-0339	0	1	0	0	1	0	4	0	0	0		0	0		0	0	0		0	FV4B4XA02IPNW8	0.03394	Nitrososphaera cluster	Nitrososphaera subcluster 1	Nitrososphaera subcluster 1.1	GQ863087
ForwOTU-97%-0340	0	0	0	0	1	0	1	1	0	0		0	0		0	0	0		0	FV4B4XA02GWBFD	0.04535	Nitrososphaera cluster	Nitrososphaera subcluster 1	Nitrososphaera subcluster 1.1	GQ863087
ForwOTU-97%-0341	0	0	4	0	0	0	0	3	0	0		0	0		0	0	0		0	FV4B4XA02I7S81	0.03196	Nitrososphaera cluster	Nitrososphaera subcluster 1	Nitrososphaera subcluster 1.1	FJ853249
ForwOTU-97%-0342	2	0	0	0	0	0	0	0	0	0		0	0		0	0	0		0	FV4B4XA02F0W6V	0.03107	Nitrososphaera cluster	Nitrososphaera subcluster 1	Nitrososphaera subcluster 1.1	EF207223
ForwOTU-97%-0343	0	0	0	2	0	0	0	0	3	0		0	0		0	0	0		0	FV4B4XA02IZLHM	0.02771	Nitrososphaera cluster	Nitrososphaera subcluster 1	Nitrososphaera subcluster 1.1	EU590391
ForwOTU-97%-0344	0	0	0	0	5	0	4	0	0	0		0	0		0	0	0		0	FV4B4XA02HWTGC	0.07517	Nitrososphaera cluster	Nitrososphaera subcluster 1	Nitrososphaera subcluster 1.1	AB353467
ForwOTU-97%-0345	0	0	0	0	0	0	0	0	0	0		0	0		0	0	1		0	FV4B4XA02GKD4G	0.02489	N'sphaera sister cluster	N'sphaera sister subcluster 2	N'sphaera sister subcluster 2	FJ853272
ForwOTU-97%-0346	0	0	0	0	0	0	1	0	0	0		0	0		0	0	0		0	FV4B4XA02HAYYZ	0.05896	Nitrososphaera cluster	Nitrososphaera subcluster 1	Nitrososphaera subcluster 1.1	GQ863087
ForwOTU-97%-0347	0	0	0	0	0	0	0	1	0	0		0	0		0	0	0		0	FV4B4XA02IHOLV	0.1156	Nitrososphaera cluster	Nitrososphaera subcluster 1	Nitrososphaera subcluster 1.1	FJ853249
ForwOTU-97%-0348	0	0	0	1	0	0	0	0	0	0		0	0		0	0	0		0	FV4B4XA02GFGHC	0.09545	Nitrososphaera cluster	Nitrososphaera subcluster 3	Nitrososphaera subcluster 3.1	DQ501037
ForwOTU-97%-0349	0	4	0	0	0	0	0	0	0	0		0	0		0	0	0		0	FV4B4XA02IV0TY	0.04566	Nitrososphaera cluster	Nitrososphaera subcluster 1	Nitrososphaera subcluster 1.1	EU099957
ForwOTU-97%-0350	0	0	1	0	1	0	0	0	0	0		0	0		0	0	0		0	FV4B4XA02F5TLK	0.005155	Nitrososphaera cluster	Nitrososphaera subcluster 2	Nitrososphaera subcluster 2.1	EU672062
ForwOTU-97%-0351	0	0	0	1	0	0	0	0	0	0		0	0		0	0	0		0	FV4B4XA02GWRUK	0.1066	Nitrososphaera cluster	Nitrososphaera subcluster 3	Nitrososphaera subcluster 3.1	EF207219
ForwOTU-97%-0352	0	0	0	1	0	0	0	0	0	0		0	0		0	0	0		0	FV4B4XA02GB08M	0.1364	Nitrososphaera cluster	Nitrososphaera subcluster 1	Nitrososphaera subcluster 1.1	FJ601579
ForwOTU-97%-0353	0	2	0	0	0	0	2	0	0	0		0	0		0	0	0		0	FV4B4XA02J2QSL	0.05	Nitrososphaera cluster	Nitrososphaera subcluster 1	Nitrososphaera subcluster 1.1	GQ863087
ForwOTU-97%-0354	1	0	125	0	1	2	2	5	0	0		0	0		0	0	0		0	FV4B4XA02HDH9M	0.06378	Nitrososphaera cluster	Nitrososphaera subcluster 1	Nitrososphaera subcluster 1.1	FJ853249
ForwOTU-97%-0355	0	0	0	0	0	0	1	0	0	0		0	0		0	0	0		0	FV4B4XA02GSYIV	0.08864	Nitrososphaera cluster	Nitrososphaera subcluster 1	Nitrososphaera subcluster 1.1	DQ148657
ForwOTU-97%-0356	0	0	0	0	0	0	1	0	0	0		0	0		0	0	0		0	FV4B4XA02JV12X	0.07483	Nitrososphaera cluster	Nitrososphaera subcluster 1	Nitrososphaera subcluster 1.1	GQ863087
ForwOTU-97%-0357	0	0	0	1	0	0	0	0	0	0		0	0		0	0	0		0	FV4B4XA02GUJG0	0.1344	Nitrososphaera cluster	Nitrososphaera subcluster 1	Nitrososphaera subcluster 1.1	DQ534873
ForwOTU-97%-0358	0	18	7	0	29	5	43	105	11	27		0	0		0	0	0		0	FV4B4XA02GYLGH	0.06321	Nitrososphaera cluster	Nitrososphaera subcluster 6	Nitrososphaera subcluster 6.1	DQ148584
ForwOTU-97%-0359	71	4	0	24	4	1	0	0	19	1		0	0		0	0	0		0	FV4B4XA02HCRPT	0.01961	Nitrososphaera cluster	Nitrososphaera subcluster 3	Nitrososphaera subcluster 3.2	FJ601552
ForwOTU-97%-0360	0	0	0	0	0	0	0	0	1	0		0	0		0	0	0		0	FV4B4XA02H5MWS	0.1086	Nitrososphaera cluster	Nitrososphaera subcluster 3	Nitrososphaera subcluster 3.2	FJ601552
ForwOTU-97%-0361	0	0	0	1	0	0	0	0	0	0		0	0		0	0	0		0	FV4B4XA02HJ2KO	0.1207	Nitrososphaera cluster	Nitrososphaera cluster	Nitrososphaera cluster	EU137860
ForwOTU-97%-0362	0	0	0	0	1	0	1	0	0	0		0	0		0	0	0		0	FV4B4XA02JT59E	0.07937	Nitrososphaera cluster	Nitrososphaera subcluster 1	Nitrososphaera subcluster 1.1	DQ534873
ForwOTU-97%-0363	0	0	10	0	2	1	0	0	0	0		0	0		0	0	0		0	FV4B4XA02IN0PW	0.08009	Nitrososphaera cluster	Nitrososphaera subcluster 1	Nitrososphaera subcluster 1.1	EU671087
ForwOTU-97%-0364	0	0	3	0	0	0	0	0	0	0		0	0		0	0	0		0	FV4B4XA02IJVZ6	0.01139	Nitrososphaera cluster	Nitrososphaera subcluster 2	Nitrososphaera subcluster 2.1	DQ501039
ForwOTU-97%-0365	0	0	0	0	0	0	0	0	0	0		0	0		0	0	1		0	FV4B4XA02IU32K	0.075	Nitrososphaera cluster	Nitrososphaera subcluster 4	Nitrososphaera subcluster 4.1	DQ534886
ForwOTU-97%-0366	0	0	0	1	0	0	0	0	0	0		0	0		0	0	0		0	FV4B4XA02FR9UX	0.1139	Nitrososphaera cluster	Nitrososphaera subcluster 3	Nitrososphaera subcluster 3.3	EU651200
ForwOTU-97%-0367	0	0	34	0	0	0	0	1	0	0		0	0		0	0	40		0	FV4B4XA02I5PH8	0.04328	Nitrososphaera cluster	Nitrososphaera subcluster 1	Nitrososphaera subcluster 1.1	DQ534873
ForwOTU-97%-0368	0	0	0	2	0	0	0	0	0	0		0	0		0	0	0		0	FV4B4XA02HOWY2	0.09773	Nitrososphaera cluster	Nitrososphaera subcluster 3	Nitrososphaera subcluster 3.1	EF207219
ForwOTU-97%-0369	3	0	0	0	0	0	0	0	0	0		0	0		0	0	0		0	FV4B4XA02JISXC	0.09932	Nitrososphaera cluster	Nitrososphaera subcluster 3	Nitrososphaera subcluster 3.2	FJ601552
ForwOTU-97%-0370	0	0	0	0	0	0	0	5	0	0		0	0		0	0	0		0	FV4B4XA02IAT8V	0.1295	Nitrososphaera cluster	Nitrososphaera cluster	Nitrososphaera cluster	EU590502
ForwOTU-97%-0371	0	0	0	0	0	0	0	1	0	0		0	0		0	0	0		0	FV4B4XA02IAOPJ	0.1045	Nitrososphaera cluster	Nitrososphaera subcluster 3	Nitrososphaera subcluster 3.2	FJ601552
ForwOTU-97%-0372	0	0	0	1	0	0	0	0	0	0		0	0		0	0	0		0	FV4B4XA02HUPIC	0.105	Nitrososphaera cluster	Nitrososphaera subcluster 3	Nitrososphaera subcluster 3.1	DQ312274
ForwOTU-97%-0373	0	0	0	2	0	1	0	0	0	0		0	0		0	0	0		0	FV4B4XA02J4I86	0.09339	Nitrososphaera cluster	Nitrososphaera subcluster 3	Nitrososphaera subcluster 3.1	DQ312289
ForwOTU-97%-0374	0	0	0	1	0	0	0	0	0	0		0	0		0	0	0		0	FV4B4XA02HBBZL	0.08636	Nitrososphaera cluster	Nitrososphaera subcluster 3	Nitrososphaera subcluster 3.1	DQ312274
ForwOTU-97%-0375	0	1	92	0	0	2	0	1	0	0		0	0		0	0	0		0	FV4B4XA02H5F29	0.07981	Nitrososphaera cluster	Nitrososphaera subcluster 1	Nitrososphaera subcluster 1.1	FJ853249
ForwOTU-97%-0376	0	0	1	0	0	0	0	0	0	0		0	0		0	0	0		0	FV4B4XA02IVIJ4	0.07763	Nitrososphaera cluster	Nitrososphaera subcluster 1	Nitrososphaera subcluster 1.1	EU671087
ForwOTU-97%-0377	0	0	0	0	2	0	0	1	0	0		0	0		0	0	0		0	FV4B4XA02G12GA	0.117	Nitrososphaera cluster	Nitrososphaera subcluster 1	Nitrososphaera subcluster 1	EU671952
ForwOTU-97%-0378	0	32	0	2	78	11	62	158	20	1		0	0		0	0	0		0	FV4B4XA02HNRO5	0.119	Nitrososphaera cluster	Nitrososphaera subcluster 1	Nitrososphaera subcluster 1.1	DQ148657
ForwOTU-97%-0379	3	0	0	0	0	0	0	0	0	0		0	0		0	0	0		0	FV4B4XA02IG39H	0.07407	Nitrososphaera cluster	Nitrososphaera subcluster 3	Nitrososphaera subcluster 3.1	DQ501037
ForwOTU-97%-0380	0	0	4	0	0	0	0	0	0	0		0	0		0	0	0		0	FV4B4XA02I3SXC	0.08065	Nitrososphaera cluster	Nitrososphaera subcluster 1	Nitrososphaera subcluster 1.1	FJ853249
ForwOTU-97%-0381	0	0	0	3	0	0	0	0	0	0		0	0		0	0	0		0	FV4B4XA02HHY4F	0.04895	Nitrososphaera cluster	Nitrososphaera subcluster 3	Nitrososphaera subcluster 3.1	GQ863207
ForwOTU-97%-0382	0	0	0	0	0	0	0	0	0	0		0	0		0	0	2		0	FV4B4XA02INBUG	0.05479	Nitrososphaera cluster	Nitrososphaera subcluster 6	Nitrososphaera subcluster 6.1	DQ534823
ForwOTU-97%-0383	0	8	0	104	0	6	0	0	0	0		0	0		0	0	0		0	FV4B4XA02HS6IW	0.1507	Nitrososphaera cluster	soil subcluster	soil subcluster	EU137860
ForwOTU-97%-0384	1	0	0	0	0	0	0	0	0	0		0	0		0	0	0		0	FV4B4XA02H3LOM	0.05923	Nitrososphaera cluster	Nitrososphaera subcluster 3	Nitrososphaera subcluster 3.2	EU315734
ForwOTU-97%-0385	0	0	4	0	0	0	0	0	0	0		0	0		0	0	0		0	FV4B4XA02ICSVZ	0.07045	Nitrososphaera cluster	Nitrososphaera subcluster 1	Nitrososphaera subcluster 1.1	EU590639
ForwOTU-97%-0386	0	0	0	0	1	0	0	0	0	0		0	0		0	0	0		0	FV4B4XA02FLUT1	0.1185	Nitrososphaera cluster	Nitrososphaera subcluster 1	Nitrososphaera subcluster 1.1	DQ501093
ForwOTU-97%-0387	0	0	1	0	0	0	0	0	0	0		0	0		0	0	0		0	FV4B4XA02HLQRS	0.1048	Nitrososphaera cluster	Nitrososphaera subcluster 1	Nitrososphaera subcluster 1.1	DQ501044
ForwOTU-97%-0388	0	18	0	6	2	1	11	0	8	8		0	0		0	0	0		0	FV4B4XA02G4IP7	0.03204	Nitrososphaera cluster	Nitrososphaera subcluster 3	Nitrososphaera subcluster 3.1	DQ501115
ForwOTU-97%-0389	3	55	1	11	31	11	15	50	128	22		0	0		0	0	0		0	FV4B4XA02J1RCR	0.124	Nitrososphaera cluster	Nitrososphaera subcluster 1	Nitrososphaera subcluster 1.1	DQ148657
ForwOTU-97%-0390	0	0	0	0	0	0	1	0	0	0		0	0		0	0	0		0	FV4B4XA02GAM55	0.09132	Nitrososphaera cluster	Nitrososphaera subcluster 1	Nitrososphaera subcluster 1.1	GQ863087
ForwOTU-97%-0391	0	0	0	0	0	1	0	2	0	1		0	0		0	0	0		0	FV4B4XA02I6Q9O	0.0595	Nitrososphaera cluster	Nitrososphaera subcluster 1	Nitrososphaera subcluster 1.1	DQ672687
ForwOTU-97%-0392	0	0	0	0	0	0	0	0	0	0		0	172		0	0	0		0	FV4B4XA02FMY7Z	0.05455	Nitrosotalea cluster	Nitrosotalea subcluster 1	Nitrosotalea subcluster 1.1	EU553431
ForwOTU-97%-0393	6	0	0	3	0	0	0	0	0	0		0	0		0	0	0		0	FV4B4XA02IFFAE	0.04608	Nitrososphaera cluster	Nitrososphaera subcluster 8	Nitrososphaera subcluster 8.1	GQ906655
ForwOTU-97%-0394	0	0	0	0	0	0	0	14	0	0		0	0		0	0	0		0	FV4B4XA02GTR65	0.08046	Nitrososphaera cluster	Nitrososphaera subcluster 1	Nitrososphaera subcluster 1.1	GU208164
ForwOTU-97%-0395	0	51	1	0	0	2	0	1	70	5		0	0		0	0	0		0	FV4B4XA02I22MB	0.1119	N'sphaera sister cluster	N'sphaera sister subcluster 2	N'sphaera sister subcluster 2	GQ142756
ForwOTU-97%-0396	0	0	0	0	0	0	0	0	0	0		0	1		0	0	236		0	FV4B4XA02HNIFT	0.0344	Nitrososphaera cluster	Nitrososphaera subcluster 1	Nitrososphaera subcluster 1.1	DQ534873
ForwOTU-97%-0397	0	0	0	3	0	0	0	2	17	0		0	0		0	0	0		0	FV4B4XA02HIVXW	0.06881	Nitrososphaera cluster	Nitrososphaera subcluster 3	Nitrososphaera subcluster 3.1	DQ312293
ForwOTU-97%-0398	0	0	0	2	0	0	0	0	0	0		0	0		0	0	0		0	FV4B4XA02JOED4	0.08857	Nitrososphaera cluster	Nitrososphaera subcluster 3	Nitrososphaera subcluster 3.2	EU315734
ForwOTU-97%-0399	0	0	1	0	0	0	0	0	0	0		0	0		0	0	0		0	FV4B4XA02IDWN2	0.1149	Nitrososphaera cluster	Nitrososphaera subcluster 1	Nitrososphaera subcluster 1.1	FJ853249
ForwOTU-97%-0400	0	0	0	0	0	0	0	1	0	0		0	0		0	0	0		0	FV4B4XA02JGI70	0.1025	Nitrososphaera cluster	Nitrososphaera subcluster 1	Nitrososphaera subcluster 1.1	DQ501052
ForwOTU-97%-0401	0	0	0	0	0	0	0	0	1	0		0	0		0	0	0		0	FV4B4XA02ICRLD	0.1009	Nitrososphaera cluster	Nitrososphaera subcluster 1	Nitrososphaera subcluster 1.1	DQ534873
ForwOTU-97%-0402	0	0	53	0	0	4	0	0	0	0		0	0		0	0	0		0	FV4B4XA02HGYKI	0.06061	Nitrososphaera cluster	Nitrososphaera subcluster 1	Nitrososphaera subcluster 1.1	DQ148657
ForwOTU-97%-0403	0	0	0	0	0	0	0	5	0	0		0	0		0	0	0		0	FV4B4XA02JHPAA	0.09425	Nitrososphaera cluster	Nitrososphaera subcluster 3	Nitrososphaera subcluster 3.1	GQ863207
ForwOTU-97%-0404	0	2	0	0	0	0	0	0	1	0		0	0		0	0	0		0	FV4B4XA02HMI3X	0.1132	N'sphaera sister cluster	N'sphaera sister subcluster 2	N'sphaera sister subcluster 2	EU651245
ForwOTU-97%-0405	0	1	0	0	2	0	1	0	0	0		0	0		0	0	0		0	FV4B4XA02F3QS2	0.09561	Nitrososphaera cluster	Nitrososphaera subcluster 1	Nitrososphaera subcluster 1.1	GQ863087
ForwOTU-97%-0406	0	0	0	1	0	0	0	2	0	0		0	0		0	0	0		0	FV4B4XA02G9ZKI	0.06914	Nitrososphaera cluster	Nitrososphaera subcluster 9	Nitrososphaera subcluster 9	EU671718
ForwOTU-97%-0407	3	0	0	0	0	0	0	0	0	0		2	0		0	0	0		0	FV4B4XA02JDPZF	0.07094	Nitrososphaera cluster	Nitrososphaera subcluster 5	Nitrososphaera subcluster 5.1	EU885674
ForwOTU-97%-0408	2	0	0	0	0	0	0	0	0	0		0	0		0	0	0		0	FV4B4XA02HL5G2	0.1353	Nitrososphaera cluster	Nitrososphaera subcluster 3	Nitrososphaera subcluster 3.1	DQ304889
ForwOTU-97%-0409	0	0	0	1	0	0	0	0	0	0		0	0		0	0	0		0	FV4B4XA02HEX5U	0.1244	Nitrososphaera cluster	Nitrososphaera subcluster 3	Nitrososphaera subcluster 3.3	EU651200
ForwOTU-97%-0410	0	0	0	0	0	0	0	0	1	0		0	0		0	0	0		0	FV4B4XA02HA5UH	0.05517	Nitrososphaera cluster	Nitrososphaera cluster	Nitrososphaera cluster	EU671181
ForwOTU-97%-0411	0	0	0	0	0	0	0	0	1	0		0	0		0	0	0		0	FV4B4XA02JYN4D	0.06221	N'sphaera sister cluster	N'sphaera sister subcluster 2	N'sphaera sister subcluster 2	EU651245
ForwOTU-97%-0412	0	0	0	0	0	0	0	0	0	0		0	0		2	0	0		0	FV4B4XA02GYVOO	0.02809	Nitrososphaera cluster	Nitrososphaera subcluster 4	Nitrososphaera subcluster 4.1	EU197172
ForwOTU-97%-0413	0	0	0	0	0	0	0	0	0	0		0	1		0	0	0		0	FV4B4XA02JTSP6	0.08257	Nitrosotalea cluster	Nitrosotalea subcluster 1	Nitrosotalea subcluster 1.1	EU553431
ForwOTU-97%-0414	0	0	0	1	0	0	0	0	0	0		0	0		0	0	0		0	FV4B4XA02IUORG	0.08028	Nitrososphaera cluster	Nitrososphaera subcluster 3	Nitrososphaera subcluster 3.1	DQ501037
ForwOTU-97%-0415	0	1	0	0	1	0	0	0	0	0		0	0		0	0	0		0	FV4B4XA02HLD5C	0.1117	Nitrososphaera cluster	Nitrososphaera subcluster 3	Nitrososphaera subcluster 3.1	EF207214
ForwOTU-97%-0416	0	0	0	0	0	0	1	1	0	0		0	0		0	0	0		0	FV4B4XA02JNHF7	0.08486	Nitrososphaera cluster	Nitrososphaera subcluster 1	Nitrososphaera subcluster 1.1	DQ534873
ForwOTU-97%-0417	0	0	0	0	0	0	0	1	0	0		0	0		0	0	0		0	FV4B4XA02GGKON	0.06437	Nitrososphaera cluster	Nitrososphaera subcluster 1	Nitrososphaera subcluster 1.1	DQ501052
ForwOTU-97%-0418	0	0	0	1	0	0	0	0	0	0		0	0		0	0	0		0	FV4B4XA02H9GDI	0.1218	Nitrososphaera cluster	Nitrososphaera subcluster 3	Nitrososphaera subcluster 3.2	EU315734
ForwOTU-97%-0419	0	5	0	0	0	0	0	0	0	2		0	0		0	0	0		0	FV4B4XA02JJQ4F	0.053	N'sphaera sister cluster	N'sphaera sister subcluster 2	N'sphaera sister subcluster 2	EU651245
ForwOTU-97%-0420	1	65	0	5	48	8	36	76	26	18		0	0		0	0	0		0	FV4B4XA02ITTUH	0.08411	Nitrososphaera cluster	Nitrososphaera subcluster 1	Nitrososphaera subcluster 1.1	GU208164
ForwOTU-97%-0421	0	0	0	0	86	0	15	135	0	0		0	0		0	0	0		0	FV4B4XA02I8WWS	0.07356	Nitrososphaera cluster	Nitrososphaera subcluster 1	Nitrososphaera subcluster 1.1	DQ501044
ForwOTU-97%-0422	0	0	0	0	0	0	0	0	0	1		0	0		0	0	0		0	FV4B4XA02GGRAE	0.1129	Nitrososphaera cluster	N'sphaera sister subcluster 2	N'sphaera sister subcluster 2	EU651245
ForwOTU-97%-0423	0	0	0	0	0	0	0	0	0	0		0	37		0	0	0		0	FV4B4XA02IY0TK	0.08736	Nitrosotalea cluster	Nitrosotalea subcluster 1	Nitrosotalea subcluster 1.1	FJ227691
ForwOTU-97%-0424	0	1	0	2	0	1	0	0	0	0		0	0		0	0	0		0	FV4B4XA02I6DAR	0.06713	Nitrososphaera cluster	Nitrososphaera subcluster 3	Nitrososphaera subcluster 3.3	EU651200
ForwOTU-97%-0425	0	0	0	0	0	0	0	0	0	0		0	0		0	0	2		0	FV4B4XA02FSWG7	0.154	Nitrososphaera cluster	soil subcluster	soil subcluster	FJ853249
ForwOTU-97%-0426	0	0	1	0	0	0	0	0	0	1		0	0		0	0	0		0	FV4B4XA02G6UTK	0.04587	Nitrososphaera cluster	Nitrososphaera subcluster 6	Nitrososphaera subcluster 6.1	DQ148584
ForwOTU-97%-0427	0	0	1	0	0	0	0	0	0	0		0	0		0	0	0		0	FV4B4XA02GO6XI	0.08966	Nitrososphaera cluster	Nitrososphaera subcluster 1	Nitrososphaera subcluster 1.1	DQ534873
ForwOTU-97%-0428	0	0	0	0	0	0	0	2	0	0		0	0		0	0	0		0	FV4B4XA02GHP5O	0.08756	Nitrososphaera cluster	Nitrososphaera subcluster 1	Nitrososphaera subcluster 1.1	GU208164
ForwOTU-97%-0429	0	0	0	0	0	0	2	0	0	0		0	0		0	0	0		0	FV4B4XA02IZ203	0.09198	Nitrososphaera cluster	Nitrososphaera subcluster 3	Nitrososphaera subcluster 3.1	DQ501037
ForwOTU-97%-0430	0	8	0	0	14	0	14	71	0	19		0	0		0	0	0		0	FV4B4XA02J0N00	0.06213	Nitrososphaera cluster	Nitrososphaera subcluster 1	Nitrososphaera subcluster 1.1	DQ501052
ForwOTU-97%-0431	1	0	0	1	0	0	0	0	0	0		0	0		0	0	0		0	FV4B4XA02JIXXS	0.04715	Nitrososphaera cluster	Nitrososphaera subcluster 3	Nitrososphaera subcluster 3.1	DQ501037
ForwOTU-97%-0432	0	0	67	0	0	4	0	2	0	0		0	0		0	0	0		0	FV4B4XA02J1LR7	0.08028	Nitrososphaera cluster	Nitrososphaera subcluster 1	Nitrososphaera subcluster 1.1	DQ534873
ForwOTU-97%-0433	0	0	0	0	0	0	0	0	0	1		0	0		0	0	0		0	FV4B4XA02F68II	0.04817	Nitrososphaera cluster	Nitrososphaera subcluster 1	Nitrososphaera subcluster 1.1	EU590391
ForwOTU-97%-0434	1	0	90	0	0	2	1	2	0	1		0	0		0	0	0		0	FV4B4XA02GN6LY	0.05543	Nitrososphaera cluster	Nitrososphaera subcluster 1	Nitrososphaera subcluster 1.1	FJ853249
ForwOTU-97%-0435	0	0	0	0	0	0	0	0	0	0		0	0		0	259	0		0	FV4B4XA02ICXLK	0.03908	Nitrososphaera cluster	Nitrososphaera subcluster 5	Nitrososphaera subcluster 5.1	GQ143204
ForwOTU-97%-0436	0	0	0	0	1	0	0	0	2	0		0	1		7	0	305		0	FV4B4XA02HVA5K	0.03361	Nitrososphaera cluster	Nitrososphaera cluster	Nitrososphaera cluster	AJ627422
ForwOTU-97%-0437	0	0	116	0	0	2	1	5	0	0		0	0		0	0	0		0	FV4B4XA02GC0EJ	0.05607	Nitrososphaera cluster	Nitrososphaera subcluster 1	Nitrososphaera subcluster 1.1	DQ501044
ForwOTU-97%-0438	0	1	0	0	1	0	8	0	0	0		0	0		0	0	0		0	FV4B4XA02G9Z61	0.04398	Nitrososphaera cluster	Nitrososphaera subcluster 1	Nitrososphaera subcluster 1.1	GQ863087
ForwOTU-97%-0439	0	0	16	1	86	9	39	209	25	5		0	0		0	0	0		0	FV4B4XA02FR8MM	0.06452	Nitrososphaera cluster	Nitrososphaera subcluster 9	Nitrososphaera subcluster 9	EU651089
ForwOTU-97%-0440	0	0	0	0	0	0	0	0	0	0		0	0		0	0	9		0	FV4B4XA02HAA5N	0.05312	Nitrososphaera cluster	Nitrososphaera cluster	Nitrososphaera cluster	DQ501053
ForwOTU-97%-0441	0	0	0	0	0	0	0	1	0	0		0	0		0	0	0		0	FV4B4XA02HWTO2	0.1409	Nitrososphaera cluster	Nitrososphaera subcluster 9	Nitrososphaera subcluster 9	EU671718
ForwOTU-97%-0442	0	0	22	0	0	0	0	1	0	0		0	0		0	0	0		0	FV4B4XA02JZEB4	0.03953	Nitrososphaera cluster	Nitrososphaera subcluster 1	Nitrososphaera subcluster 1.1	FJ853249
ForwOTU-97%-0443	0	0	2	0	1	0	2	1	0	0		0	0		0	0	0		0	FV4B4XA02JAZW0	0.06467	Nitrososphaera cluster	Nitrososphaera subcluster 1	Nitrososphaera subcluster 1.1	DQ534873
ForwOTU-97%-0444	0	4	0	3	0	0	0	1	2	0		0	0		0	0	0		0	FV4B4XA02IUGFL	0.05747	Nitrososphaera cluster	Nitrososphaera subcluster 3	Nitrososphaera subcluster 3.1	DQ501037
ForwOTU-97%-0445	0	0	0	0	0	0	0	0	0	0		0	0		0	0	0		1	FV4B4XA02G7D9D	0.07621	Nitrosotalea cluster	Nitrosotalea subcluster 1	Nitrosotalea subcluster 1.1	GQ142802
ForwOTU-97%-0446	0	0	0	0	0	0	0	1	0	0		0	0		0	0	0		0	FV4B4XA02F0GZ5	0.08525	Nitrososphaera cluster	Nitrososphaera subcluster 1	Nitrososphaera subcluster 1.1	GQ863087
ForwOTU-97%-0447	2	362	1	31	12	208	114	313	65	119		0	0		0	0	0		0	FV4B4XA02F3HYC	0.06475	Nitrososphaera cluster	Nitrososphaera subcluster 1	Nitrososphaera subcluster 1.1	GQ863087
ForwOTU-97%-0448	0	0	0	0	0	0	1	0	0	0		0	0		0	0	0		0	FV4B4XA02GR3FS	0.1363	Nitrososphaera cluster	Nitrososphaera subcluster 1	Nitrososphaera subcluster 1.1	DQ501094
ForwOTU-97%-0449	0	0	3	0	0	0	0	0	0	0		0	0		0	0	0		0	FV4B4XA02GNW3A	0.1178	Nitrososphaera cluster	Nitrososphaera subcluster 1	Nitrososphaera subcluster 1.1	FJ853249
ForwOTU-97%-0450	0	66	0	130	21	37	75	28	11	36		0	0		0	0	0		0	FV4B4XA02G8R27	0.1728	Nitrososphaera cluster	soil subcluster	soil subcluster	GQ142775
ForwOTU-97%-0451	0	0	0	0	1	0	0	1	1	0		0	0		0	0	0		0	FV4B4XA02GMJA5	0.1032	N'sphaera sister cluster	N'sphaera sister subcluster 2	N'sphaera sister subcluster 2	GQ142756
ForwOTU-97%-0452	3	0	0	2	0	0	0	0	0	0		0	0		0	0	0		0	FV4B4XA02I1GTS	0.05505	Nitrososphaera cluster	Nitrososphaera subcluster 3	Nitrososphaera subcluster 3.2	FJ601552
ForwOTU-97%-0453	0	0	1	0	0	0	0	0	0	0		0	0		0	0	0		0	FV4B4XA02HNC6L	0.04839	Nitrososphaera cluster	Nitrososphaera subcluster 1	Nitrososphaera subcluster 1.1	FJ853249
ForwOTU-97%-0454	0	1	3	0	1	0	0	1	0	0		0	0		0	0	0		0	FV4B4XA02IYOWB	0.03044	Nitrososphaera cluster	Nitrososphaera subcluster 1	Nitrososphaera subcluster 1.1	DQ501052
ForwOTU-97%-0455	1	0	0	1	0	0	0	0	0	0		0	0		0	0	0		0	FV4B4XA02IKOZH	0.08587	Nitrososphaera cluster	Nitrososphaera subcluster 3	Nitrososphaera subcluster 3.2	FJ601552
ForwOTU-97%-0456	0	0	0	0	0	0	0	0	0	0		0	0		0	0	5		0	FV4B4XA02IHKY3	0.02074	N'sphaera sister cluster	N'sphaera sister subcluster 1	N'sphaera sister subcluster 1.1	DQ534699
ForwOTU-97%-0457	0	1	0	0	1	0	0	0	0	0		0	0		0	0	0		0	FV4B4XA02GRUZJ	0.0814	Nitrososphaera cluster	Nitrososphaera subcluster 1	Nitrososphaera subcluster 1.1	DQ534873
ForwOTU-97%-0458	0	0	0	0	0	0	1	0	0	0		0	0		0	0	0		0	FV4B4XA02FXQN5	0.1406	Nitrososphaera cluster	Nitrososphaera subcluster 1	Nitrososphaera subcluster 1.1	GQ863087
ForwOTU-97%-0459	0	0	0	0	0	0	0	2	0	0		0	0		0	0	0		0	FV4B4XA02G4JN7	0.03704	Nitrososphaera cluster	Nitrososphaera subcluster 1	Nitrososphaera subcluster 1.1	DQ148598
ForwOTU-97%-0460	0	5	0	2	0	0	0	0	2	0		0	0		0	0	0		0	FV4B4XA02HQXJF	0.07143	Nitrososphaera cluster	Nitrososphaera subcluster 3	Nitrososphaera subcluster 3.2	FJ601552
ForwOTU-97%-0461	0	1	9	0	3	0	5	12	0	0		0	0		0	0	0		0	FV4B4XA02JQKH0	0.08046	Nitrososphaera cluster	Nitrososphaera subcluster 1	Nitrososphaera subcluster 1.1	DQ148598
ForwOTU-97%-0462	0	12	0	0	14	1	2	4	1	2		0	0		0	0	0		0	FV4B4XA02FYPEU	0.06512	N'sphaera sister cluster	N'sphaera sister subcluster 2	N'sphaera sister subcluster 2	EU651245
ForwOTU-97%-0463	0	0	0	0	0	0	0	0	0	0		0	0		5	0	186		0	FV4B4XA02H2I3Z	0.05374	Nitrososphaera cluster	Nitrososphaera cluster	Nitrososphaera cluster	AJ627422
ForwOTU-97%-0464	0	0	0	4	0	0	0	0	0	0		0	0		0	0	0		0	FV4B4XA02IDRUP	0.02956	Nitrososphaera cluster	Nitrososphaera subcluster 3	Nitrososphaera subcluster 3.1	DQ501037
ForwOTU-97%-0465	0	0	0	0	0	0	0	0	0	0		0	0		2	0	0		0	FV4B4XA02FYIZD	0.0485	Nitrosopumilus cluster	Nitrosopumilus subcluster 1	Nitrosopumilus subcluster 1.1	DQ148646
ForwOTU-97%-0466	0	0	0	3	0	0	0	0	0	0		0	0		0	0	0		0	FV4B4XA02H511L	0.0625	Nitrososphaera cluster	Nitrososphaera subcluster 3	Nitrososphaera subcluster 3.1	DQ501037
ForwOTU-97%-0467	0	0	0	1	0	0	0	0	0	0		0	0		0	0	0		0	FV4B4XA02H1WMC	0.1435	Nitrososphaera cluster	Nitrososphaera subcluster 3	Nitrososphaera subcluster 3.1	EF207219
ForwOTU-97%-0468	0	0	0	0	0	0	2	0	0	0		0	0		0	0	0		0	FV4B4XA02GTX8L	0.06467	Nitrososphaera cluster	Nitrososphaera subcluster 3	Nitrososphaera subcluster 3.1	DQ312275
ForwOTU-97%-0469	0	2	212	0	7	2	16	37	1	2		0	0		0	0	0		0	FV4B4XA02ITI98	0.03241	Nitrososphaera cluster	Nitrososphaera subcluster 1	Nitrososphaera subcluster 1.1	FJ853249
ForwOTU-97%-0470	0	0	6	0	18	0	48	63	7	1		0	0		0	0	0		0	FV4B4XA02GENPM	0.06713	Nitrososphaera cluster	Nitrososphaera subcluster 1	Nitrososphaera subcluster 1.1	FJ853249
ForwOTU-97%-0471	0	0	0	0	0	0	0	0	0	0		0	0		0	0	1		0	FV4B4XA02IPNBQ	0.05505	Nitrososphaera cluster	Nitrososphaera subcluster 6	Nitrososphaera subcluster 6.1	EU590477
ForwOTU-97%-0472	0	0	0	0	0	0	0	0	1	0		0	0		0	0	0		0	FV4B4XA02F4M9V	0.127	Nitrososphaera cluster	Nitrososphaera subcluster 1	Nitrososphaera subcluster 1.1	DQ501094
ForwOTU-97%-0473	0	154	24	21	139	14	313	62	10	66		0	0		0	0	0		0	FV4B4XA02IFISW	0.02778	Nitrososphaera cluster	Nitrososphaera subcluster 1	Nitrososphaera subcluster 1.1	GQ863087
ForwOTU-97%-0474	0	0	4	0	0	0	0	0	0	0		0	0		0	0	0		0	FV4B4XA02H4S8X	0.06667	Nitrososphaera cluster	Nitrososphaera subcluster 1	Nitrososphaera subcluster 1.1	GQ863087
ForwOTU-97%-0475	0	0	0	1	0	0	8	0	0	1		0	0		0	0	0		0	FV4B4XA02GOA81	0.05105	Nitrososphaera cluster	Nitrososphaera subcluster 1	Nitrososphaera subcluster 1.1	GQ863087
ForwOTU-97%-0476	0	9	0	9	22	7	6	13	0	4		0	0		0	0	0		0	FV4B4XA02JUBSI	0.05731	Nitrososphaera cluster	Nitrososphaera subcluster 4	Nitrososphaera subcluster 4	AB353466
ForwOTU-97%-0477	0	0	0	0	0	0	0	0	0	0		0	0		118	49	1		0	FV4B4XA02FH6A3	0.06443	Nitrososphaera cluster	Nitrososphaera cluster	Nitrososphaera cluster	EU672210
ForwOTU-97%-0478	136	83	4	349	36	35	12	62	250	24		0	0		0	0	0		0	FV4B4XA02IACY9	0.02521	Nitrososphaera cluster	Nitrososphaera subcluster 3	Nitrososphaera subcluster 3.1	DQ501037
ForwOTU-97%-0479	0	0	0	0	0	0	0	0	0	0		0	1		29	0	66		0	FV4B4XA02HMSI5	0.04872	Nitrososphaera cluster	Nitrososphaera cluster	Nitrososphaera cluster	EU025175
ForwOTU-97%-0480	0	0	0	0	0	0	0	0	0	0		0	118		0	0	0		0	FV4B4XA02GDAT0	0.07109	Nitrosotalea cluster	Nitrosotalea subcluster 1	Nitrosotalea subcluster 1.1	GQ142470
ForwOTU-97%-0481	0	0	0	0	0	0	0	0	0	0		0	4		0	0	0		0	FV4B4XA02IDYKJ	0.07075	Nitrosotalea cluster	Nitrosotalea subcluster 1	Nitrosotalea subcluster 1.1	EF207221
ForwOTU-97%-0482	0	0	0	0	0	0	0	0	0	0		0	0		1	0	115		0	FV4B4XA02HPJP6	0.03505	Nitrososphaera cluster	Nitrososphaera cluster	Nitrososphaera cluster	DQ501096
ForwOTU-97%-0483	0	0	4	0	0	0	1	0	0	0		0	0		0	0	47		0	FV4B4XA02GWWAL	0.03241	Nitrososphaera cluster	Nitrososphaera subcluster 1	Nitrososphaera subcluster 1.1	DQ501093
ForwOTU-97%-0484	0	0	0	0	0	0	1	0	0	0		0	0		0	0	0		0	FV4B4XA02HG9XB	0.0625	Nitrososphaera cluster	Nitrososphaera cluster	Nitrososphaera cluster	DQ148814
ForwOTU-97%-0485	0	0	0	20	0	0	0	0	3	0		0	0		0	0	0		0	FV4B4XA02GTEW8	0.1299	Nitrososphaera cluster	Nitrososphaera subcluster 1	Nitrososphaera subcluster 1	EU671952
ForwOTU-97%-0486	0	0	0	0	0	0	0	0	0	0		0	0		3	0	0		0	FV4B4XA02FKK1G	0.03523	Nitrososphaera cluster	Nitrososphaera cluster	Nitrososphaera cluster	EU197157
ForwOTU-97%-0487	0	0	65	0	1	0	1	3	0	0		0	0		9	0	487		0	FV4B4XA02GAXPV	0.04057	Nitrososphaera cluster	Nitrososphaera subcluster 1	Nitrososphaera subcluster 1.1	DQ534873
ForwOTU-97%-0488	0	0	9	0	0	0	0	0	0	6		0	0		0	0	0		0	FV4B4XA02G16H5	0.06279	Nitrososphaera cluster	Nitrososphaera subcluster 1	Nitrososphaera subcluster 1.1	FJ853249
ForwOTU-97%-0489	0	0	0	7	0	0	0	0	0	0		0	0		0	0	0		0	FV4B4XA02IZV2V	0.06235	Nitrososphaera cluster	Nitrososphaera subcluster 3	Nitrososphaera subcluster 3.1	DQ501037
ForwOTU-97%-0490	0	0	0	0	0	0	0	0	0	0		0	0		27	0	4		0	FV4B4XA02HBPSA	0.03023	Nitrososphaera cluster	Nitrososphaera subcluster 9	Nitrososphaera subcluster 9	EU025160
ForwOTU-97%-0491	0	0	0	0	5	0	0	5	0	1		0	0		0	0	1		0	FV4B4XA02JQD96	0.07442	Nitrososphaera cluster	Nitrososphaera subcluster 2	Nitrososphaera subcluster 2.1	EU672273
ForwOTU-97%-0492	0	0	0	0	0	0	0	0	0	0		0	0		11	0	0		0	FV4B4XA02GJ32V	0.04186	Nitrosotalea cluster	Nitrosotalea subcluster 2	Nitrosotalea subcluster 2	FN773447
ForwOTU-97%-0493	0	0	0	0	0	0	0	0	0	0		0	1		14	1	146		0	FV4B4XA02HHDPC	0.03009	Nitrososphaera cluster	Nitrososphaera cluster	Nitrososphaera cluster	AJ627422
ForwOTU-97%-0494	0	0	23	0	6	3	4	12	0	0		0	0		0	0	2		0	FV4B4XA02JAT91	0.08042	Nitrososphaera cluster	Nitrososphaera subcluster 1	Nitrososphaera subcluster 1.1	FJ853249
ForwOTU-97%-0495	0	0	0	0	0	0	0	1	0	0		0	0		0	0	0		0	FV4B4XA02HM0EQ	0.05556	Nitrososphaera cluster	Nitrososphaera subcluster 1	Nitrososphaera subcluster 1.1	DQ148598
ForwOTU-97%-0496	4	0	0	1	0	0	0	0	0	0		0	0		0	0	0		0	FV4B4XA02FSIYQ	0.05143	Nitrososphaera cluster	Nitrososphaera subcluster 3	Nitrososphaera subcluster 3.2	EU315734
ForwOTU-97%-0497	0	0	0	0	0	0	0	1	0	0		0	0		0	0	0		0	FV4B4XA02F1WBJ	0.1302	Nitrososphaera cluster	Nitrososphaera subcluster 9	Nitrososphaera subcluster 9	EU671718
ForwOTU-97%-0498	0	0	0	1	0	0	0	0	0	0		0	0		0	0	0		0	FV4B4XA02GGX6R	0.04872	Nitrososphaera cluster	Nitrososphaera subcluster 3	Nitrososphaera subcluster 3.1	EF207219
ForwOTU-97%-0499	0	0	0	0	0	0	3	0	0	0		0	0		0	0	0		0	FV4B4XA02GDDYN	0.04398	Nitrososphaera cluster	Nitrososphaera subcluster 1	Nitrososphaera subcluster 1.1	GQ863087
ForwOTU-97%-0500	0	1	0	0	0	0	0	0	0	0		0	0		0	0	0		0	FV4B4XA02GQQHZ	0.1369	N'sphaera sister cluster	N'sphaera sister subcluster 2	N'sphaera sister subcluster 2	GQ142756
ForwOTU-97%-0501	0	0	0	0	0	0	0	0	0	0		0	0		2	0	0		0	FV4B4XA02HJBBW	0.05104	Nitrososphaera cluster	Nitrososphaera cluster	Nitrososphaera cluster	EU025175
ForwOTU-97%-0502	0	9	10	0	79	2	7	30	163	18		0	0		0	0	0		0	FV4B4XA02JI2E0	0.05699	Nitrososphaera cluster	Nitrososphaera cluster	Nitrososphaera cluster	AJ627422
ForwOTU-97%-0503	0	0	154	0	2	0	7	31	0	0		0	0		0	0	5		0	FV4B4XA02F2DA2	0.02335	Nitrososphaera cluster	Nitrososphaera subcluster 1	Nitrososphaera subcluster 1.1	FJ853249
ForwOTU-97%-0504	0	3	0	7	12	3	0	0	22	4		0	0		261	32	6		0	FV4B4XA02IZ97C	0.03016	Nitrososphaera cluster	Nitrososphaera cluster	Nitrososphaera cluster	DQ278530
ForwOTU-97%-0505	0	0	0	0	0	0	0	0	0	0		0	0		0	0	14		0	FV4B4XA02GGL3K	0.03935	Nitrososphaera cluster	Nitrososphaera subcluster 2	Nitrososphaera subcluster 2.1	FN423459
ForwOTU-97%-0506	0	0	0	0	0	0	0	2	0	0		0	0		0	0	0		0	FV4B4XA02FZ08G	0.1111	Nitrososphaera cluster	Nitrososphaera subcluster 9	Nitrososphaera subcluster 9	EU671718
ForwOTU-97%-0507	0	2	0	2	0	0	2	1	1	0		0	0		0	0	0		0	FV4B4XA02I83JL	0.08333	Nitrososphaera cluster	Nitrososphaera subcluster 1	Nitrososphaera subcluster 1.1	FJ601579
ForwOTU-97%-0508	0	1	0	0	0	0	0	0	1	0		0	0		0	0	0		0	FV4B4XA02FO8A1	0.06512	N'sphaera sister cluster	N'sphaera sister subcluster 2	N'sphaera sister subcluster 2	FJ853272
ForwOTU-97%-0509	0	0	0	0	0	0	2	0	0	0		0	0		0	0	0		0	FV4B4XA02IWW2T	0.07363	Nitrososphaera cluster	Nitrososphaera subcluster 1	Nitrososphaera subcluster 1.1	GQ863087
ForwOTU-97%-0510	0	0	0	0	0	0	1	1	1	1		0	0		0	0	0		0	FV4B4XA02JV7U9	0.08033	Nitrososphaera cluster	Nitrososphaera subcluster 3	Nitrososphaera subcluster 3.1	DQ501037
ForwOTU-97%-0511	0	0	0	0	0	0	0	1	0	0		0	0		0	0	0		0	FV4B4XA02GHPFV	0.09259	Nitrososphaera cluster	Nitrososphaera subcluster 9	Nitrososphaera subcluster 9	GQ226116
ForwOTU-97%-0512	0	2	0	0	30	0	14	92	2	7		0	0		0	0	0		0	FV4B4XA02JDXM4	0.09949	Nitrososphaera cluster	Nitrososphaera subcluster 1	Nitrososphaera subcluster 1	EU671952
ForwOTU-97%-0513	0	0	0	0	1	0	0	3	0	0		0	0		0	0	0		0	FV4B4XA02GT1JF	0.06027	Nitrososphaera cluster	Nitrososphaera subcluster 1	Nitrososphaera subcluster 1.1	DQ501044
ForwOTU-97%-0514	0	33	4	15	9	3	16	32	25	10		0	0		0	0	0		0	FV4B4XA02JTEAQ	0.1166	Nitrososphaera cluster	Nitrososphaera subcluster 1	Nitrososphaera subcluster 1.1	DQ501093
ForwOTU-97%-0515	0	12	0	41	3	3	5	5	7	10		0	0		0	0	0		0	FV4B4XA02GMOI9	0.06497	Nitrososphaera cluster	Nitrososphaera subcluster 3	Nitrososphaera subcluster 3.1	EF207214
ForwOTU-97%-0516	0	0	0	0	0	0	0	0	0	0		0	17		0	0	0		0	FV4B4XA02G77YQ	0.04025	Nitrosotalea cluster	Nitrosotalea subcluster 1	Nitrosotalea subcluster 1.1	EU553431
ForwOTU-97%-0517	0	0	8	0	1	1	14	9	0	0		0	0		0	0	0		0	FV4B4XA02HKSN0	0.05222	Nitrososphaera cluster	Nitrososphaera subcluster 1	Nitrososphaera subcluster 1.1	DQ501093
ForwOTU-97%-0518	0	0	0	0	1	0	3	5	0	0		0	0		0	0	0		0	FV4B4XA02GF40F	0.08178	Nitrososphaera cluster	Nitrososphaera subcluster 1	Nitrososphaera subcluster 1.1	DQ501044
ForwOTU-97%-0519	0	0	0	0	0	0	0	0	0	0		0	0		5	25	0		0	FV4B4XA02GKZ02	0.02564	Nitrososphaera cluster	Nitrososphaera subcluster 4	Nitrososphaera subcluster 4	AB353466
ForwOTU-97%-0520	0	0	9	0	0	0	0	0	0	0		0	0		0	0	0		0	FV4B4XA02GEWPC	0.05208	Nitrososphaera cluster	Nitrososphaera subcluster 1	Nitrososphaera subcluster 1.1	FJ853249
ForwOTU-97%-0521	0	0	0	0	0	0	0	0	0	0		0	0		2	0	0		0	FV4B4XA02H0C2H	0.01856	Nitrososphaera cluster	Nitrososphaera cluster	Nitrososphaera cluster	EU025147
ForwOTU-97%-0522	0	0	1	0	0	0	0	0	0	0		0	0		0	0	9		0	FV4B4XA02IKL2E	0.05349	Nitrososphaera cluster	Nitrososphaera subcluster 1	Nitrososphaera subcluster 1.1	DQ534873
ForwOTU-97%-0523	0	0	5	0	0	0	1	1	0	0		0	0		0	0	0		0	FV4B4XA02JXM59	0.1221	Nitrososphaera cluster	Nitrososphaera subcluster 1	Nitrososphaera subcluster 1.1	DQ534873
ForwOTU-97%-0524	0	0	0	3	0	0	0	0	0	0		0	0		0	0	0		0	FV4B4XA02FIJEF	0.006961	Nitrososphaera cluster	Nitrososphaera subcluster 1	Nitrososphaera subcluster 1.1	DQ304875
ForwOTU-97%-0525	0	0	0	0	0	0	0	0	1	0		0	0		0	0	0		0	FV4B4XA02ISDSC	0.05093	Nitrososphaera cluster	Nitrososphaera cluster	Nitrososphaera cluster	DQ278530
ForwOTU-97%-0526	0	2	0	6	0	0	0	0	0	0		0	0		0	0	0		0	FV4B4XA02H9NI9	0.08817	Nitrososphaera cluster	Nitrososphaera subcluster 3	Nitrososphaera subcluster 3.1	EF207214
ForwOTU-97%-0527	0	0	0	0	0	0	0	0	3	0		0	0		0	0	0		0	FV4B4XA02JRYQI	0.1594	Nitrososphaera cluster	soil subcluster	soil subcluster	DQ312269
ForwOTU-97%-0528	0	1	1	0	1	0	2	4	0	0		0	0		0	0	0		0	FV4B4XA02HLDF9	0.06047	Nitrososphaera cluster	Nitrososphaera subcluster 1	Nitrososphaera subcluster 1.1	DQ534873
ForwOTU-97%-0529	0	0	0	0	0	0	0	0	0	0		0	0		1	0	0		0	FV4B4XA02HZ5KC	0.08837	Nitrososphaera cluster	Nitrososphaera subcluster 1	Nitrososphaera subcluster 1.1	DQ534873
ForwOTU-97%-0530	0	0	0	0	1	0	1	1	0	0		0	0		0	0	0		0	FV4B4XA02JK4AF	0.07692	Nitrososphaera cluster	Nitrososphaera subcluster 1	Nitrososphaera subcluster 1.1	DQ148657
ForwOTU-97%-0531	0	0	0	1	0	0	0	0	0	0		0	0		0	0	0		0	FV4B4XA02IDOBY	0.162	Nitrososphaera cluster	soil subcluster	soil subcluster	EF207219
ForwOTU-97%-0532	0	0	10	0	0	0	0	0	0	0		0	0		0	0	0		0	FV4B4XA02I3QRV	0.03963	Nitrososphaera cluster	Nitrososphaera subcluster 1	Nitrososphaera subcluster 1.1	FJ853249
ForwOTU-97%-0533	0	0	0	0	2	0	0	0	0	0		0	0		0	0	0		0	FV4B4XA02HBVUN	0.07193	Nitrososphaera cluster	Nitrososphaera subcluster 2	Nitrososphaera subcluster 2.1	EU315717
ForwOTU-97%-0534	0	0	0	0	0	0	0	0	0	0		0	3		0	0	0		0	FV4B4XA02HQHO5	0.08551	Nitrosotalea cluster	Nitrosotalea subcluster 1	Nitrosotalea subcluster 1.1	EU553431
ForwOTU-97%-0535	0	0	0	0	0	0	0	0	0	0		0	0		0	0	1		0	FV4B4XA02J2WX9	0.07407	Nitrososphaera cluster	Nitrososphaera cluster	Nitrososphaera cluster	EU197158
ForwOTU-97%-0536	0	0	0	0	0	0	0	0	0	0		0	0		3	3	0		0	FV4B4XA02HQ5RF	0.05263	Nitrososphaera cluster	Nitrososphaera subcluster 4	Nitrososphaera subcluster 4.1	AB353456
ForwOTU-97%-0537	0	1	0	0	0	0	0	0	6	0		0	0		1	0	0		0	FV4B4XA02HJH9V	0.03095	Nitrososphaera cluster	Nitrososphaera cluster	Nitrososphaera cluster	DQ278530
ForwOTU-97%-0538	0	0	0	0	0	0	0	0	2	0		0	0		0	0	0		0	FV4B4XA02GNXBS	0.1227	Nitrososphaera cluster	Nitrososphaera subcluster 3	Nitrososphaera subcluster 3.2	FJ601552
ForwOTU-97%-0539	0	0	0	0	0	0	0	0	0	0		0	0		7	0	0		0	FV4B4XA02G2NIT	0.09977	Nitrososphaera cluster	Nitrososphaera subcluster 4	Nitrososphaera subcluster 4.1	DQ534857
ForwOTU-97%-0540	1	0	0	0	0	0	0	0	0	0		0	0		0	0	0		0	FV4B4XA02GD4ZY	0.1343	Nitrososphaera cluster	Nitrososphaera subcluster 3	Nitrososphaera subcluster 3.2	GQ143218
ForwOTU-97%-0541	0	0	0	0	0	0	0	0	1	0		0	0		0	0	0		0	FV4B4XA02F3WQB	0.09557	Nitrososphaera cluster	Nitrososphaera subcluster 1	Nitrososphaera subcluster 1.1	FJ853249
ForwOTU-97%-0542	0	2	14	1	13	6	18	68	8	4		0	0		0	0	0		0	FV4B4XA02HIUS3	0.05855	Nitrososphaera cluster	Nitrososphaera subcluster 1	Nitrososphaera subcluster 1.1	GU208164
ForwOTU-97%-0543	0	0	0	0	3	0	3	2	0	0		0	0		0	0	0		0	FV4B4XA02GHJ51	0.08122	Nitrososphaera cluster	Nitrososphaera subcluster 3	Nitrososphaera subcluster 3.1	GQ863207
ForwOTU-97%-0544	0	0	0	0	0	0	0	0	0	0		0	3		0	0	0		0	FV4B4XA02G9L5J	0.08941	Nitrosotalea cluster	Nitrosotalea subcluster 1	Nitrosotalea subcluster 1.1	EU852690
ForwOTU-97%-0545	0	0	19	0	12	0	43	76	0	0		0	0		0	0	0		0	FV4B4XA02HKLF0	0.04819	Nitrososphaera cluster	Nitrososphaera subcluster 1	Nitrososphaera subcluster 1.1	GQ863087
ForwOTU-97%-0546	0	0	12	0	0	1	0	0	0	0		0	0		0	0	0		0	FV4B4XA02F4YFR	0.08197	Nitrososphaera cluster	Nitrososphaera subcluster 1	Nitrososphaera subcluster 1.1	DQ501044
ForwOTU-97%-0547	0	0	0	2	0	0	0	0	0	0		0	0		0	0	0		0	FV4B4XA02ITEAW	0.1093	Nitrososphaera cluster	Nitrososphaera subcluster 3	Nitrososphaera subcluster 3.1	DQ501037
ForwOTU-97%-0548	0	0	0	0	0	0	0	0	0	0		0	1		0	0	0		0	FV4B4XA02HF8E4	0.06542	Nitrosotalea cluster	Nitrosotalea subcluster 1	Nitrosotalea subcluster 1.1	EU667869
ForwOTU-97%-0549	0	6	0	8	1	2	0	0	0	1		0	0		0	0	0		0	FV4B4XA02H03O6	0.06265	Nitrososphaera cluster	Nitrososphaera subcluster 3	Nitrososphaera subcluster 3.1	EF207214
ForwOTU-97%-0550	1	0	0	0	0	0	0	0	0	0		0	0		0	0	0		0	FV4B4XA02IQ1XZ	0.09302	Nitrososphaera cluster	Nitrososphaera subcluster 3	Nitrososphaera subcluster 3.1	DQ501037
ForwOTU-97%-0551	0	0	0	0	0	0	0	5	0	0		0	0		0	0	0		0	FV4B4XA02JGT03	0.06032	Nitrososphaera cluster	Nitrososphaera subcluster 1	Nitrososphaera subcluster 1.1	GQ863087
ForwOTU-97%-0552	0	0	0	0	0	0	0	0	0	0		0	0		1	0	0		0	FV4B4XA02GMD10	0.08019	Nitrosopumilus cluster	Nitrosopumilus subcluster 5	Nitrosopumilus subcluster 5.1	Na7AHAb1
ForwOTU-97%-0553	0	0	0	2	0	0	0	0	0	0		0	0		0	0	0		0	FV4B4XA02IA626	0.04857	Nitrososphaera cluster	Nitrososphaera subcluster 3	Nitrososphaera subcluster 3.1	DQ501037
ForwOTU-97%-0554	0	1	3	0	3	1	2	8	4	1		0	0		0	0	0		0	FV4B4XA02GKTOZ	0.07674	Nitrososphaera cluster	Nitrososphaera subcluster 1	Nitrososphaera subcluster 1.1	DQ534873
ForwOTU-97%-0555	0	0	0	0	0	0	0	0	0	0		0	0		2	0	0		0	FV4B4XA02FX2L4	0.04872	Nitrososphaera cluster	Nitrososphaera subcluster 8	Nitrososphaera subcluster 8.2	EU770838
ForwOTU-97%-0556	0	0	0	0	1	0	5	39	0	0		0	0		0	0	0		0	FV4B4XA02GSE34	0.0619	Nitrososphaera cluster	Nitrososphaera subcluster 1	Nitrososphaera subcluster 1.1	DQ534873
ForwOTU-97%-0557	0	1	0	0	0	0	0	0	0	0		0	0		0	0	0		0	FV4B4XA02IEBE5	0.1282	Nitrososphaera cluster	Nitrososphaera subcluster 3	Nitrososphaera subcluster 3.2	FJ601552
ForwOTU-97%-0558	0	0	0	0	0	0	0	0	0	0		0	0		0	0	1		0	FV4B4XA02FSNN8	0.0907	Nitrososphaera cluster	Nitrososphaera subcluster 8	Nitrososphaera subcluster 8.1	EU671663
ForwOTU-97%-0559	0	0	0	0	0	0	0	0	0	0		0	19		0	0	0		0	FV4B4XA02HV5E7	0.06462	Nitrosotalea cluster	Nitrosotalea subcluster 1	Nitrosotalea subcluster 1.1	EU553431
ForwOTU-97%-0560	0	0	0	0	0	0	0	0	3	0		0	0		0	0	0		0	FV4B4XA02GMP32	0.04895	Nitrososphaera cluster	Nitrososphaera subcluster 3	Nitrososphaera subcluster 3.1	DQ312289
ForwOTU-97%-0561	1	4	45	8	17	5	37	84	2	0		0	0		0	0	0		0	FV4B4XA02HMFHL	0.04286	Nitrososphaera cluster	Nitrososphaera subcluster 1	Nitrososphaera subcluster 1.1	DQ148598
ForwOTU-97%-0562	0	0	4	0	0	0	0	0	0	0		0	0		0	0	0		0	FV4B4XA02GVVEZ	0.06323	Nitrososphaera cluster	Nitrososphaera subcluster 1	Nitrososphaera subcluster 1.1	FJ853249
ForwOTU-97%-0563	0	0	0	0	0	0	0	0	1	0		0	0		0	0	0		0	FV4B4XA02GO6MF	0.1142	Nitrososphaera cluster	Nitrososphaera subcluster 1	Nitrososphaera subcluster 1.1	DQ534873
ForwOTU-97%-0564	0	0	0	0	0	0	0	1	0	0		0	0		0	0	0		0	FV4B4XA02G09VI	0.1028	Nitrososphaera cluster	Nitrososphaera subcluster 2	Nitrososphaera subcluster 2.1	EU672223
ForwOTU-97%-0565	0	0	0	0	0	0	0	1	0	0		0	0		0	0	0		0	FV4B4XA02JS01X	0.07692	Nitrososphaera cluster	Nitrososphaera subcluster 1	Nitrososphaera subcluster 1.1	DQ534885
ForwOTU-97%-0566	0	0	12	0	0	0	0	0	0	0		0	0		0	0	0		0	FV4B4XA02JZQ66	0.05556	Nitrososphaera cluster	Nitrososphaera subcluster 1	Nitrososphaera subcluster 1.1	FJ853249
ForwOTU-97%-0567	0	0	0	0	0	0	3	3	0	0		0	0		0	0	0		0	FV4B4XA02HDUR1	0.1023	Nitrososphaera cluster	Nitrososphaera subcluster 1	Nitrososphaera subcluster 1.1	FJ601579
ForwOTU-97%-0568	0	0	0	0	0	0	0	1	0	0		0	0		0	0	0		0	FV4B4XA02GRSPY	0.08645	Nitrososphaera cluster	Nitrososphaera subcluster 2	Nitrososphaera subcluster 2.1	EU672223
ForwOTU-97%-0569	0	2	0	0	3	0	3	13	0	2		0	0		0	0	0		0	FV4B4XA02GQ8GT	0.06075	Nitrososphaera cluster	Nitrososphaera subcluster 1	Nitrososphaera subcluster 1.1	DQ501044
ForwOTU-97%-0570	0	4	3	1	18	0	24	302	9	0		0	0		0	0	0		0	FV4B4XA02JN885	0.05201	Nitrososphaera cluster	Nitrososphaera subcluster 1	Nitrososphaera subcluster 1.1	FJ853249
ForwOTU-97%-0571	0	0	0	0	0	0	0	0	1	0		0	0		0	0	0		0	FV4B4XA02IU1X6	0.1235	Nitrososphaera cluster	Nitrososphaera subcluster 1	Nitrososphaera subcluster 1.1	GU208164
ForwOTU-97%-0572	0	8	0	4	4	0	0	3	0	1		0	0		0	0	0		0	FV4B4XA02H5X0B	0.08665	Nitrososphaera cluster	Nitrososphaera subcluster 1	Nitrososphaera subcluster 1.1	GU208164
ForwOTU-97%-0573	0	4	0	2	0	0	0	0	0	0		0	0		0	0	0		0	FV4B4XA02GCQDS	0.06061	Nitrososphaera cluster	Nitrososphaera subcluster 1	Nitrososphaera subcluster 1.1	AB353467
ForwOTU-97%-0574	0	3	0	3	0	0	4	0	0	1		0	0		0	0	0		0	FV4B4XA02IJJBK	0.06542	Nitrososphaera cluster	Nitrososphaera subcluster 3	Nitrososphaera subcluster 3.1	EU885711
ForwOTU-97%-0575	0	0	2	0	0	0	0	0	0	0		0	0		0	0	0		0	FV4B4XA02FXCAK	0.08665	Nitrososphaera cluster	Nitrososphaera subcluster 2	Nitrososphaera subcluster 2.1	EU672223
ForwOTU-97%-0576	0	0	0	0	0	0	0	0	0	0		0	0		1	0	0		0	FV4B4XA02G22QZ	0.05128	Nitrososphaera cluster	Nitrososphaera cluster	Nitrososphaera cluster	EU025175
ForwOTU-97%-0577	0	0	0	0	0	0	0	0	0	0		0	96		0	0	0		0	FV4B4XA02HJZL8	0.05808	Nitrosotalea cluster	Nitrosotalea subcluster 1	Nitrosotalea subcluster 1.1	EU667869
ForwOTU-97%-0578	0	0	0	0	0	0	0	0	0	0		0	8		0	0	0		0	FV4B4XA02IAYKM	0.01869	Nitrosotalea cluster	Nitrosotalea subcluster 1	Nitrosotalea subcluster 1.1	EF207216
ForwOTU-97%-0579	0	0	0	0	0	0	0	0	0	0		0	0		0	0	1		0	FV4B4XA02GMTSR	0.1186	Nitrososphaera cluster	Nitrososphaera subcluster 1	Nitrososphaera subcluster 1.1	DQ534873
ForwOTU-97%-0580	0	2	0	0	2	0	0	0	0	0		0	0		0	0	0		0	FV4B4XA02GKKPE	0.09346	Nitrososphaera cluster	Nitrososphaera subcluster 1	Nitrososphaera subcluster 1.1	DQ501044
ForwOTU-97%-0581	0	0	0	0	0	0	0	2	0	0		0	0		0	0	0		0	FV4B4XA02GX83M	0.06542	Nitrososphaera cluster	Nitrososphaera subcluster 1	Nitrososphaera subcluster 1.1	DQ534873
ForwOTU-97%-0582	0	0	0	0	0	0	0	0	0	0		0	11		0	0	0		0	FV4B4XA02HOQT0	0.0705	Nitrosotalea cluster	Nitrosotalea subcluster 1	Nitrosotalea subcluster 1.1	EU852690
ForwOTU-97%-0583	7	0	0	0	0	0	0	0	0	0		0	0		0	0	0		0	FV4B4XA02H87I7	0.02186	Nitrososphaera cluster	Nitrososphaera subcluster 11	Nitrososphaera subcluster 11	DQ304882
ForwOTU-97%-0584	0	0	0	0	0	0	0	1	0	0		0	0		0	0	0		0	FV4B4XA02IB2KK	0.103	Nitrososphaera cluster	Nitrososphaera subcluster 1	Nitrososphaera subcluster 1.1	DQ501093
ForwOTU-97%-0585	0	0	0	0	0	0	0	0	0	0		0	0		0	0	5		0	FV4B4XA02II78U	0.0697	Nitrososphaera cluster	Nitrososphaera subcluster 1	Nitrososphaera subcluster 1.1	DQ534873
ForwOTU-97%-0586	0	0	0	0	0	0	0	0	0	0		0	0		0	0	1		0	FV4B4XA02G96L7	0.05814	Nitrososphaera cluster	Nitrososphaera cluster	Nitrososphaera cluster	AJ627422
ForwOTU-97%-0587	0	0	2	0	0	0	0	0	0	1		0	0		0	0	0		0	FV4B4XA02GKAGA	0.06542	Nitrososphaera cluster	Nitrososphaera subcluster 1	Nitrososphaera subcluster 1.1	DQ534873
ForwOTU-97%-0588	0	1	0	0	0	0	0	0	0	0		0	0		0	0	0		0	FV4B4XA02H0LHE	0.06713	Nitrososphaera cluster	Nitrososphaera subcluster 3	Nitrososphaera subcluster 3.2	FJ601552
ForwOTU-97%-0589	0	0	0	0	0	0	0	0	0	0		0	0		7	0	0		0	FV4B4XA02FNCSH	0.03963	Nitrososphaera cluster	Nitrososphaera subcluster 9	Nitrososphaera subcluster 9	EU025160
ForwOTU-97%-0590	0	0	0	0	1	0	0	0	0	0		0	0		0	0	0		0	FV4B4XA02JKWM2	0.1026	Nitrososphaera cluster	Nitrososphaera subcluster 1	Nitrososphaera subcluster 1.1	GQ863087
ForwOTU-97%-0591	0	1	0	0	0	0	0	0	1	0		0	0		0	0	0		0	FV4B4XA02FZ039	0.1104	Nitrososphaera cluster	Nitrososphaera subcluster 3	Nitrososphaera subcluster 3.1	DQ501037
ForwOTU-97%-0592	0	0	0	0	0	0	0	0	0	0		0	1		0	0	0		0	FV4B4XA02ITID8	0.06294	Nitrosotalea cluster	Nitrosotalea subcluster 1	Nitrosotalea subcluster 1.1	EU553431
ForwOTU-97%-0593	0	4	10	4	39	2	22	35	5	1		0	0		0	0	0		0	FV4B4XA02F1E53	0.01869	Nitrososphaera cluster	Nitrososphaera cluster	Nitrososphaera cluster	DQ501096
ForwOTU-97%-0594	0	0	0	0	0	0	0	0	0	0		0	0		5	0	0		0	FV4B4XA02HSOM4	0.04923	Nitrososphaera cluster	Nitrososphaera cluster	Nitrososphaera cluster	DQ278530
ForwOTU-97%-0595	0	0	0	0	0	0	0	0	0	0		0	6		0	0	0		0	FV4B4XA02IL4VQ	0.07126	Nitrosotalea cluster	Nitrosotalea subcluster 1	Nitrosotalea subcluster 1.1	FN773458
ForwOTU-97%-0596	0	0	0	0	0	0	0	0	0	0		0	1		0	0	0		0	FV4B4XA02I1ZNB	0.07494	Nitrosotalea cluster	Nitrosotalea subcluster 1	Nitrosotalea subcluster 1.1	EU860257
ForwOTU-97%-0597	0	0	0	0	0	0	0	0	1	0		0	0		0	0	0		0	FV4B4XA02JXEXC	0.07889	Nitrososphaera cluster	Nitrososphaera cluster	Nitrososphaera cluster	EU590233
ForwOTU-97%-0598	0	8	0	2	0	3	0	1	14	0		0	0		0	0	0		0	FV4B4XA02IK527	0.09091	Nitrososphaera cluster	Nitrososphaera subcluster 11	Nitrososphaera subcluster 11	EF207224
ForwOTU-97%-0599	0	0	0	0	0	0	0	0	0	0		0	15		0	0	0		0	FV4B4XA02GHDQL	0.07583	Nitrosotalea cluster	Nitrosotalea subcluster 1	Nitrosotalea subcluster 1.1	EU667869
ForwOTU-97%-0600	0	0	1	0	0	1	2	5	0	0		0	0		0	0	0		0	FV4B4XA02G6XPH	0.09048	Nitrososphaera cluster	Nitrososphaera subcluster 1	Nitrososphaera subcluster 1.1	DQ148598
ForwOTU-97%-0601	0	0	0	0	0	0	2	4	0	0		0	0		0	0	0		0	FV4B4XA02F5ENI	0.1096	Nitrososphaera cluster	Nitrososphaera subcluster 1	Nitrososphaera subcluster 1	EU671952
ForwOTU-97%-0602	0	0	0	0	0	0	0	0	0	0		0	0		4	0	0		0	FV4B4XA02HZS6O	0.05841	Nitrososphaera cluster	Nitrososphaera cluster	Nitrososphaera cluster	DQ278530
ForwOTU-97%-0603	0	0	0	0	0	0	0	0	0	0		0	4		0	0	0		0	FV4B4XA02HRQ65	0.01242	Nitrosotalea cluster	Nitrosotalea subcluster 1	Nitrosotalea subcluster 1.1	EU667869
ForwOTU-97%-0604	0	0	0	0	0	0	0	1	0	0		0	0		0	0	0		0	FV4B4XA02HB6KX	0.06557	Nitrososphaera cluster	Nitrososphaera subcluster 1	Nitrososphaera subcluster 1.1	FJ853249
ForwOTU-97%-0605	0	0	0	0	0	0	0	0	0	0		0	0		5	0	0		0	FV4B4XA02J2AHB	0.03846	Nitrososphaera cluster	Nitrososphaera cluster	Nitrososphaera cluster	EU197157
ForwOTU-97%-0606	0	0	0	0	0	0	0	0	0	0		0	0		2	0	0		0	FV4B4XA02I6JS7	0.09579	Nitrososphaera cluster	Nitrososphaera cluster	Nitrososphaera cluster	DQ278530
ForwOTU-97%-0607	0	0	0	0	0	0	0	0	0	0		0	0		1	0	0		0	FV4B4XA02H72HE	0.05374	Nitrososphaera cluster	Nitrososphaera cluster	Nitrososphaera cluster	AJ627422
ForwOTU-97%-0608	0	0	0	0	0	0	0	0	1	0		0	0		0	0	0		0	FV4B4XA02IY79T	0.09368	Nitrososphaera cluster	Nitrososphaera subcluster 1	Nitrososphaera subcluster 1.1	GU208164
ForwOTU-97%-0609	0	0	0	0	0	0	0	0	0	0		0	0		0	0	1		0	FV4B4XA02GIQ6C	0.09859	Nitrososphaera cluster	Nitrososphaera cluster	Nitrososphaera cluster	EU672329
ForwOTU-97%-0610	0	0	0	1	0	0	0	0	0	0		0	0		0	0	0		0	FV4B4XA02INWMK	0.09324	Nitrososphaera cluster	Nitrososphaera subcluster 3	Nitrososphaera subcluster 3.1	EF207214
ForwOTU-97%-0611	0	0	2	0	0	0	0	0	0	0		0	0		0	0	0		0	FV4B4XA02FORZ4	0.07529	Nitrososphaera cluster	Nitrososphaera subcluster 1	Nitrososphaera subcluster 1.1	DQ148598
ForwOTU-97%-0612	0	0	0	0	0	0	1	0	0	0		0	0		0	0	0		0	FV4B4XA02GP6TL	0.1072	Nitrososphaera cluster	Nitrososphaera subcluster 9	Nitrososphaera subcluster 9	GQ226116
ForwOTU-97%-0613	0	17	0	3	0	2	0	2	0	0		0	0		0	0	0		0	FV4B4XA02IXXDC	0.04382	Nitrososphaera cluster	Nitrososphaera subcluster 3	Nitrososphaera subcluster 3.1	DQ501037
ForwOTU-97%-0614	0	0	0	1	1	0	0	0	0	0		0	0		0	0	0		0	FV4B4XA02H66AX	0.06824	Nitrososphaera cluster	Nitrososphaera subcluster 9	Nitrososphaera subcluster 9	EU671718
ForwOTU-97%-0615	0	0	0	0	2	0	1	11	2	0		0	0		0	0	0		0	FV4B4XA02G3P7D	0.1007	Nitrososphaera cluster	Nitrososphaera subcluster 1	Nitrososphaera subcluster 1.1	DQ148657
ForwOTU-97%-0616	0	0	0	0	0	0	0	5	0	0		0	0		0	0	0		0	FV4B4XA02HIWB1	0.07944	Nitrososphaera cluster	Nitrososphaera subcluster 1	Nitrososphaera subcluster 1.1	GQ863087
ForwOTU-97%-0617	0	0	0	0	0	0	0	1	0	0		0	0		0	0	0		0	FV4B4XA02I8N08	0.06294	Nitrososphaera cluster	Nitrososphaera subcluster 9	Nitrososphaera subcluster 9	DQ278581
ForwOTU-97%-0618	0	0	0	1	0	0	0	0	0	0		0	0		0	0	0		0	FV4B4XA02JGYD8	0.162	Nitrososphaera cluster	soil subcluster	soil subcluster	DQ501042
ForwOTU-97%-0619	0	0	0	0	0	0	0	0	0	0		0	0		0	0	47		0	FV4B4XA02GOQLX	0.06338	Nitrososphaera cluster	Nitrososphaera subcluster 1	Nitrososphaera subcluster 1.1	DQ534873
ForwOTU-97%-0620	0	10	0	14	0	1	0	0	0	0		0	0		0	0	0		0	FV4B4XA02IABYB	0.09467	Nitrososphaera cluster	Nitrososphaera subcluster 1	Nitrososphaera subcluster 1.1	FJ601579
ForwOTU-97%-0621	0	0	0	0	0	0	0	0	0	0		0	45		0	0	0		0	FV4B4XA02GWJ31	0.02169	Nitrosotalea cluster	Nitrosotalea subcluster 1	Nitrosotalea subcluster 1.1	FJ483773
ForwOTU-97%-0622	0	0	0	0	0	0	0	0	0	0		0	0		3	0	0		0	FV4B4XA02IU3EA	0.02347	Nitrososphaera cluster	N'sphaera sister subcluster 1	N'sphaera sister subcluster 1.1	DQ534698
ForwOTU-97%-0623	0	0	0	1	0	0	0	0	0	0		0	0		0	0	0		0	FV4B4XA02FZ80E	0.007026	Nitrososphaera cluster	Nitrososphaera subcluster 1	Nitrososphaera subcluster 1.1	GQ226098
ForwOTU-97%-0624	0	0	0	0	0	0	0	0	0	0		0	0		0	0	1		0	FV4B4XA02GFEAB	0.09368	Nitrososphaera cluster	Nitrososphaera subcluster 2	Nitrososphaera subcluster 2.1	FN423459
ForwOTU-97%-0625	0	0	0	3	0	0	0	0	0	0		0	0		0	0	0		0	FV4B4XA02F44XO	0.1164	Nitrososphaera cluster	Nitrososphaera subcluster 1	Nitrososphaera subcluster 1.1	FJ601579
ForwOTU-97%-0626	0	0	0	0	0	0	0	0	0	0		0	0		0	0	5		0	FV4B4XA02JV7VU	0.07026	Nitrososphaera cluster	Nitrososphaera subcluster 1	Nitrososphaera subcluster 1.1	DQ534873
ForwOTU-97%-0627	0	0	0	0	0	0	0	0	0	0		0	0		0	0	9		0	FV4B4XA02IS7W6	0.06024	Nitrososphaera cluster	Nitrososphaera subcluster 1	Nitrososphaera subcluster 1.1	DQ534873
ForwOTU-97%-0628	0	1	0	0	2	0	0	0	0	0		0	0		0	0	0		0	FV4B4XA02GICXM	0.06344	Nitrososphaera cluster	Nitrososphaera subcluster 1	Nitrososphaera subcluster 1.1	DQ501093
ForwOTU-97%-0629	0	0	1	0	0	0	0	1	0	0		0	0		0	0	0		0	FV4B4XA02FURVH	0.05236	Nitrososphaera cluster	Nitrososphaera subcluster 1	Nitrososphaera subcluster 1.1	GQ863087
ForwOTU-97%-0630	0	0	1	0	0	0	0	1	0	0		0	0		0	0	0		0	FV4B4XA02GFVE4	0.0607	Nitrososphaera cluster	Nitrososphaera subcluster 1	Nitrososphaera subcluster 1.1	FJ853249
ForwOTU-97%-0631	0	0	0	0	0	0	0	0	0	0		0	1		0	0	0		0	FV4B4XA02IRT7F	0.103	Nitrosopumilus cluster	Nitrosopumilus subcluster 5	Nitrosopumilus subcluster 5.2	DQ278527
ForwOTU-97%-0632	0	0	0	0	2	0	0	2	0	0		0	0		0	0	0		0	FV4B4XA02GBCNZ	0.08899	Nitrososphaera cluster	Nitrososphaera subcluster 1	Nitrososphaera subcluster 1.1	GU208164
ForwOTU-97%-0633	1	0	0	0	0	0	0	0	0	0		0	0		0	0	0		0	FV4B4XA02HB9YI	0.06573	Nitrososphaera cluster	Nitrososphaera subcluster 1	Nitrososphaera subcluster 1.1	EU590391
ForwOTU-97%-0634	0	0	0	0	0	0	0	0	0	0		0	0		0	0	3		0	FV4B4XA02IWCWU	0.1124	Nitrososphaera cluster	Nitrososphaera subcluster 9	Nitrososphaera subcluster 9	GQ226116
ForwOTU-97%-0635	0	0	0	0	0	0	0	0	0	0		0	96		0	0	0		0	FV4B4XA02JQHEC	0.06161	Nitrosotalea cluster	Nitrosotalea subcluster 1	Nitrosotalea subcluster 1.1	EU667869
ForwOTU-97%-0636	0	1	0	0	1	1	4	5	0	0		0	0		0	0	0		0	FV4B4XA02IOFMF	0.07143	Nitrososphaera cluster	Nitrososphaera subcluster 1	Nitrososphaera subcluster 1.1	GQ863087
ForwOTU-97%-0637	0	2	0	76	0	0	0	0	0	0		0	0		0	0	0		0	FV4B4XA02GJ6S3	0.1482	Nitrososphaera cluster	Nitrososphaera subcluster 3	Nitrososphaera subcluster 3.1	DQ312269
ForwOTU-97%-0638	0	0	0	0	1	0	2	2	0	0		0	0		0	0	0		0	FV4B4XA02GWHGC	0.04695	Nitrososphaera cluster	Nitrososphaera subcluster 1	Nitrososphaera subcluster 1.1	GQ863087
ForwOTU-97%-0639	0	0	0	0	0	0	0	0	0	0		1	822		0	0	0		0	FV4B4XA02GDO1F	0.06089	Nitrosotalea cluster	Nitrosotalea subcluster 1	Nitrosotalea subcluster 1.1	FJ483773
ForwOTU-97%-0640	0	1	0	0	1	0	1	0	2	1		0	0		0	0	0		0	FV4B4XA02FSFN2	0.08768	Nitrososphaera cluster	Nitrososphaera subcluster 1	Nitrososphaera subcluster 1.1	GU208164
ForwOTU-97%-0641	0	0	0	0	0	0	0	0	0	0		0	24		0	0	0		0	FV4B4XA02HUVTC	0.08696	Nitrosotalea cluster	Nitrosotalea subcluster 1	Nitrosotalea subcluster 1.1	FJ227691
ForwOTU-97%-0642	0	0	1	0	0	0	1	0	0	0		0	0		0	0	0		0	FV4B4XA02GJMTU	0.07963	Nitrososphaera cluster	Nitrososphaera subcluster 1	Nitrososphaera subcluster 1.1	GQ863087
ForwOTU-97%-0643	0	0	0	0	1	0	0	0	0	0		0	0		0	0	0		0	FV4B4XA02J4D89	0.1167	Nitrososphaera cluster	Nitrososphaera subcluster 3	Nitrososphaera subcluster 3.1	DQ501037
ForwOTU-97%-0644	0	0	0	0	0	0	0	0	0	0		0	0		0	0	3		0	FV4B4XA02H1684	0.115	Nitrososphaera cluster	Nitrososphaera subcluster 4	Nitrososphaera subcluster 4.1	DQ534886
ForwOTU-97%-0645	0	0	0	0	0	0	0	0	0	0		0	6		0	0	0		0	FV4B4XA02H6T5W	0.0566	Nitrosotalea cluster	Nitrosotalea subcluster 1	Nitrosotalea subcluster 1.1	FJ483773
ForwOTU-97%-0646	0	0	0	0	0	0	0	0	0	0		0	78		0	0	0		0	FV4B4XA02J0BQM	0.0452	Nitrosotalea cluster	Nitrosotalea subcluster 1	Nitrosotalea subcluster 1.1	FN773458
ForwOTU-97%-0647	0	0	0	0	0	0	0	0	0	0		0	14		0	0	0		0	FV4B4XA02HAQQD	0.07075	Nitrosotalea cluster	Nitrosotalea subcluster 1	Nitrosotalea subcluster 1.1	EU553431
ForwOTU-97%-0648	0	3	0	4	0	1	0	0	0	0		0	0		0	0	0		0	FV4B4XA02JIFFK	0.1269	Nitrososphaera cluster	Nitrososphaera subcluster 1	Nitrososphaera subcluster 1.1	DQ501094
ForwOTU-97%-0649	0	0	0	0	0	0	0	0	0	0		0	5		0	0	0		0	FV4B4XA02IVSN8	0.06368	Nitrosotalea cluster	Nitrosotalea subcluster 1	Nitrosotalea subcluster 1.1	FJ483773
ForwOTU-97%-0650	0	0	1	0	0	0	1	0	0	0		0	0		0	0	0		0	FV4B4XA02F8W89	0.05455	Nitrososphaera cluster	Nitrososphaera subcluster 1	Nitrososphaera subcluster 1.1	DQ501093
ForwOTU-97%-0651	0	0	0	0	0	0	0	0	0	0		0	39		0	0	0		0	FV4B4XA02IBW01	0.05687	Nitrosotalea cluster	Nitrosotalea subcluster 1	Nitrosotalea subcluster 1.1	FJ227691
ForwOTU-97%-0652	0	0	0	0	0	0	0	0	0	0		0	3		0	0	0		0	FV4B4XA02GSR72	0.03555	Nitrosotalea cluster	Nitrosotalea subcluster 1	Nitrosotalea subcluster 1.1	FJ227691
ForwOTU-97%-0653	0	0	0	7	0	0	0	0	0	0		0	0		0	0	0		0	FV4B4XA02GANXI	0.08899	Nitrososphaera cluster	Nitrososphaera subcluster 1	Nitrososphaera subcluster 1.1	GQ863087
ForwOTU-97%-0654	0	1	0	0	2	1	0	0	1	1		0	0		0	0	0		0	FV4B4XA02F7610	0.03357	Nitrososphaera cluster	Nitrososphaera subcluster 3	Nitrososphaera subcluster 3.1	DQ501037
ForwOTU-97%-0655	0	0	0	0	0	0	0	0	0	0		0	0		1	0	0		0	FV4B4XA02FQQ3H	0.04471	Nitrososphaera cluster	Nitrososphaera subcluster 1	Nitrososphaera subcluster 1.1	DQ534859
ForwOTU-97%-0656	0	0	0	0	0	0	0	0	0	0		0	2		0	0	0		0	FV4B4XA02F759S	0.1071	Nitrosotalea cluster	Nitrosotalea subcluster 1	Nitrosotalea subcluster 1.1	GQ142470
ForwOTU-97%-0657	0	0	0	0	0	0	0	1	0	0		0	0		0	0	0		0	FV4B4XA02JJQYX	0.05412	Nitrososphaera cluster	Nitrososphaera subcluster 1	Nitrososphaera subcluster 1.1	DQ148598
ForwOTU-97%-0658	0	0	3	0	0	0	0	4	0	0		0	0		0	0	0		0	FV4B4XA02GTC9Z	0.05882	Nitrososphaera cluster	Nitrososphaera subcluster 1	Nitrososphaera subcluster 1.1	DQ501052
ForwOTU-97%-0659	0	0	0	0	0	0	0	1	0	0		0	0		0	0	0		0	FV4B4XA02G8OT4	0.1368	Nitrososphaera cluster	Nitrososphaera subcluster 1	Nitrososphaera subcluster 1.1	DQ148657
ForwOTU-97%-0660	0	0	1	0	0	0	0	0	0	0		0	0		0	0	0		0	FV4B4XA02FU1SX	0.09882	Nitrososphaera cluster	Nitrososphaera cluster	Nitrososphaera cluster	DQ148596
ForwOTU-97%-0661	0	0	0	0	0	0	0	1	0	0		0	0		0	0	0		0	FV4B4XA02JZZST	0.1012	Nitrososphaera cluster	Nitrososphaera cluster	Nitrososphaera cluster	DQ304866
ForwOTU-97%-0662	0	1	0	0	0	0	0	0	0	0		0	0		0	0	0		0	FV4B4XA02IGRE8	0.1459	Nitrososphaera cluster	Nitrososphaera subcluster 1	Nitrososphaera subcluster 1.1	DQ534873
ForwOTU-97%-0663	0	0	0	0	0	0	0	0	0	0		0	150		0	0	0		0	FV4B4XA02GYK9O	0.08531	Nitrosotalea cluster	Nitrosotalea subcluster 1	Nitrosotalea subcluster 1.1	FJ227691
ForwOTU-97%-0664	30	21	0	124	9	5	0	2	12	5		0	0		0	0	0		0	FV4B4XA02GLZ72	0.05048	Nitrososphaera cluster	Nitrososphaera subcluster 3	Nitrososphaera subcluster 3.1	DQ312283
ForwOTU-97%-0665	0	0	0	2	0	0	0	0	0	0		0	0		0	0	0		0	FV4B4XA02HN4GC	0.1076	Nitrososphaera cluster	Nitrososphaera subcluster 3	Nitrososphaera subcluster 3.1	GQ142775
ForwOTU-97%-0666	0	0	0	1	0	0	0	0	0	0		0	0		0	0	0		0	FV4B4XA02IV5YF	0.04245	Nitrososphaera cluster	Nitrososphaera subcluster 3	Nitrososphaera subcluster 3.1	EF207214
ForwOTU-97%-0667	0	0	0	0	0	0	0	0	0	0		0	10		0	0	0		0	FV4B4XA02GK6KZ	0.06604	Nitrosotalea cluster	Nitrosotalea subcluster 1	Nitrosotalea subcluster 1.1	FJ483773
ForwOTU-97%-0668	0	0	0	0	0	0	0	0	0	0		0	0		1	0	0		0	FV4B4XA02GWAUC	0.09412	Nitrososphaera cluster	Nitrososphaera subcluster 9	Nitrososphaera subcluster 9	EU025160
ForwOTU-97%-0669	0	1	0	1	0	0	0	0	0	0		0	0		0	0	0		0	FV4B4XA02IEK0J	0.0659	Nitrososphaera cluster	Nitrososphaera subcluster 9	Nitrososphaera subcluster 9	EU671718
ForwOTU-97%-0670	0	0	3	0	0	0	0	2	0	0		0	0		0	0	0		0	FV4B4XA02GPW7S	0.08019	Nitrososphaera cluster	Nitrososphaera subcluster 2	Nitrososphaera subcluster 2.1	EU671637
ForwOTU-97%-0671	0	0	1	0	0	0	26	0	0	0		0	0		0	0	0		0	FV4B4XA02I7L2R	0.0396	Nitrososphaera cluster	Nitrososphaera subcluster 3	Nitrososphaera subcluster 3.1	DQ312274
ForwOTU-97%-0672	0	0	0	0	0	0	0	0	0	0		0	7		0	0	0		0	FV4B4XA02HCA17	0.1059	Nitrosotalea cluster	Nitrosotalea subcluster 1	Nitrosotalea subcluster 1.1	EU553431
ForwOTU-97%-0673	0	0	0	0	0	0	0	0	0	0		0	2		0	0	0		0	FV4B4XA02GIRPN	0.07783	Nitrosotalea cluster	Nitrosotalea subcluster 1	Nitrosotalea subcluster 1.1	EU553431
ForwOTU-97%-0674	0	0	0	0	0	0	0	0	0	0		0	1		0	0	0		0	FV4B4XA02GC2RW	0.07109	Nitrosotalea cluster	Nitrosotalea subcluster 1	Nitrosotalea subcluster 1.1	FJ227709
ForwOTU-97%-0675	0	0	0	0	1	0	2	1	0	0		0	0		0	0	0		0	FV4B4XA02F50X5	0.1162	Nitrososphaera cluster	Nitrososphaera cluster	Nitrososphaera cluster	EU197158
ForwOTU-97%-0676	0	0	0	0	0	0	0	0	0	0		0	1		0	0	0		0	FV4B4XA02FVMLE	0.05896	Nitrosotalea cluster	Nitrosotalea subcluster 1	Nitrosotalea subcluster 1.1	EF207216
ForwOTU-97%-0677	0	0	0	0	0	0	0	0	0	0		0	1		0	0	0		0	FV4B4XA02IK9KX	0.04255	Nitrosotalea cluster	Nitrosotalea subcluster 1	Nitrosotalea subcluster 1.1	EF207216
ForwOTU-97%-0678	3	25	0	38	1	2	0	2	11	5		0	0		0	0	0		0	FV4B4XA02HMO1L	0.04728	Nitrososphaera cluster	Nitrososphaera subcluster 3	Nitrososphaera subcluster 3.1	DQ501037
ForwOTU-97%-0679	0	0	0	0	0	0	0	0	0	0		0	3		0	0	0		0	FV4B4XA02GVYVW	0.07547	Nitrosotalea cluster	Nitrosotalea subcluster 1	Nitrosotalea subcluster 1.1	EU860257
ForwOTU-97%-0680	0	0	0	0	3	0	0	0	0	0		0	0		0	0	0		0	FV4B4XA02I1LW0	0.0967	Nitrososphaera cluster	Nitrososphaera subcluster 3	Nitrososphaera subcluster 3.2	FJ601552
ForwOTU-97%-0681	0	0	0	0	0	0	0	0	0	0		0	58		0	0	0		0	FV4B4XA02F0DFY	0.08763	Nitrosotalea cluster	Nitrosotalea subcluster 1	Nitrosotalea subcluster 1.1	EU667890
ForwOTU-97%-0682	0	0	0	0	0	0	0	0	0	0		0	140		0	0	0		0	FV4B4XA02IMIH6	0.08057	Nitrosotalea cluster	Nitrosotalea subcluster 1	Nitrosotalea subcluster 1.1	FJ227691
ForwOTU-97%-0683	0	0	0	0	0	0	0	6	0	0		0	0		0	0	0		0	FV4B4XA02JHCRY	0.04255	Nitrososphaera cluster	Nitrososphaera subcluster 3	Nitrososphaera subcluster 3.1	DQ501037
ForwOTU-97%-0684	4	0	0	0	0	0	0	0	0	0		0	0		0	0	0		0	FV4B4XA02GY6WX	0.0922	Nitrososphaera cluster	Nitrososphaera subcluster 7	Nitrososphaera subcluster 7.2	EU885576
ForwOTU-97%-0685	1	0	0	2	0	0	0	0	1	0		0	0		0	0	0		0	FV4B4XA02I4B72	0.04545	Nitrososphaera cluster	Nitrososphaera subcluster 3	Nitrososphaera subcluster 3.1	EF207219
ForwOTU-97%-0686	0	0	0	1	0	0	0	0	0	0		0	0		0	0	0		0	FV4B4XA02GHDTE	0.07109	Nitrososphaera cluster	Nitrososphaera subcluster 3	Nitrososphaera subcluster 3.1	GQ863207
ForwOTU-97%-0687	0	0	0	0	0	0	0	0	0	0		0	2		0	0	0		0	FV4B4XA02HZBDG	0.06161	Nitrosotalea cluster	Nitrosotalea subcluster 1	Nitrosotalea subcluster 1.1	FJ227691
ForwOTU-97%-0688	0	0	1	0	0	0	0	0	0	0		0	0		0	0	0		0	FV4B4XA02G44O0	0.07311	Nitrososphaera cluster	Nitrososphaera subcluster 6	Nitrososphaera subcluster 6.1	EU590477
ForwOTU-97%-0689	0	0	0	0	0	0	0	2	0	0		0	0		0	0	0		0	FV4B4XA02HNZBR	0.109	N'sphaera sister cluster	N'sphaera sister subcluster 1	N'sphaera sister subcluster 1.1	DQ278583
ForwOTU-97%-0690	0	0	0	0	0	0	0	0	0	0		0	195		0	0	0		0	FV4B4XA02IZKJK	0.05783	Nitrosotalea cluster	Nitrosotalea subcluster 1	Nitrosotalea subcluster 1.1	FJ227691
ForwOTU-97%-0691	0	0	0	0	0	0	0	1	0	0		0	0		0	0	0		0	FV4B4XA02F1H47	0.08274	Nitrososphaera cluster	Nitrososphaera subcluster 1	Nitrososphaera subcluster 1.1	FJ853249
ForwOTU-97%-0692	0	0	183	0	0	2	0	0	2	1		0	0		0	0	0		0	FV4B4XA02HRS7D	0.05906	Nitrososphaera cluster	Nitrososphaera subcluster 1	Nitrososphaera subcluster 1.1	FJ853249
ForwOTU-97%-0693	0	3	0	2	1	0	0	0	2	2		0	0		0	0	0		0	FV4B4XA02IQGCL	0.1093	Nitrososphaera cluster	Nitrososphaera subcluster 3	Nitrososphaera subcluster 3.1	DQ501037
ForwOTU-97%-0694	1	0	0	0	0	0	0	0	0	0		0	0		0	0	0		0	FV4B4XA02HJJZU	0.1256	Nitrososphaera cluster	Nitrososphaera subcluster 1	Nitrososphaera subcluster 1.1	FJ601579
ForwOTU-97%-0695	0	0	0	0	0	0	0	0	0	0		0	0		0	0	1		0	FV4B4XA02G9LUY	0.07329	Nitrososphaera cluster	Nitrososphaera cluster	Nitrososphaera cluster	EU025175
ForwOTU-97%-0696	0	0	0	0	1	0	0	5	0	0		0	0		0	0	0		0	FV4B4XA02H18BB	0.05385	Nitrososphaera cluster	Nitrososphaera subcluster 3	Nitrososphaera subcluster 3.1	DQ501037
ForwOTU-97%-0697	0	0	0	0	0	0	0	0	0	0		0	0		2	0	0		0	FV4B4XA02G7PKJ	0.08294	Nitrososphaera cluster	Nitrososphaera cluster	Nitrososphaera cluster	EU025175
ForwOTU-97%-0698	0	0	0	1	0	0	1	2	2	0		0	0		0	0	0		0	FV4B4XA02HIRK7	0.04773	Nitrososphaera cluster	Nitrososphaera subcluster 3	Nitrososphaera subcluster 3.1	DQ312269
ForwOTU-97%-0699	0	0	0	4	0	0	0	0	0	0		0	0		0	0	0		0	FV4B4XA02GJIL6	0.08962	Nitrososphaera cluster	Nitrososphaera subcluster 3	Nitrososphaera subcluster 3.2	FJ601552
ForwOTU-97%-0700	4	0	0	0	0	0	0	0	0	0		0	0		0	0	0		0	FV4B4XA02JS52B	0.02089	Nitrososphaera cluster	Nitrososphaera subcluster 3	Nitrososphaera subcluster 3.2	EF207218
ForwOTU-97%-0701	0	0	0	0	0	0	0	0	0	0		0	1		0	0	0		0	FV4B4XA02H2LCY	0.0545	Nitrosotalea cluster	Nitrosotalea subcluster 1	Nitrosotalea subcluster 1.1	FJ483773
ForwOTU-97%-0702	0	0	0	0	0	0	0	0	3	0		0	0		0	0	0		0	FV4B4XA02IH3BH	0.02362	Nitrososphaera cluster	Nitrososphaera subcluster 3	Nitrososphaera subcluster 3.1	DQ312269
ForwOTU-97%-0703	0	0	0	0	0	0	0	0	0	0		0	130		0	0	0		0	FV4B4XA02JSDJ3	0.07637	Nitrosotalea cluster	Nitrosotalea subcluster 1	Nitrosotalea subcluster 1.1	FJ483773
ForwOTU-97%-0704	0	0	0	0	0	0	0	0	0	0		0	0		0	0	2		0	FV4B4XA02F2M60	0.09259	Nitrososphaera cluster	Nitrososphaera cluster	Nitrososphaera cluster	DQ304866
ForwOTU-97%-0705	7	0	0	2	0	0	0	0	2	0		0	0		0	0	0		0	FV4B4XA02H8P9E	0.08768	Nitrososphaera cluster	Nitrososphaera subcluster 3	Nitrososphaera subcluster 3.1	DQ312274
ForwOTU-97%-0706	1	0	0	12	0	0	0	0	15	0		0	0		0	0	0		0	FV4B4XA02JLZM9	0.06888	Nitrososphaera cluster	Nitrososphaera subcluster 3	Nitrososphaera subcluster 3.1	DQ312293
ForwOTU-97%-0707	0	0	0	0	0	0	0	0	0	0		0	0		0	0	0		1	FV4B4XA02HERJN	0.02857	Nitrososphaera cluster	Nitrososphaera subcluster 11	Nitrososphaera subcluster 11	DQ278578
ForwOTU-97%-0708	0	0	0	0	0	0	0	0	1	0		0	0		0	0	0		0	FV4B4XA02JJIES	0.0881	Nitrososphaera cluster	Nitrososphaera subcluster 1	Nitrososphaera subcluster 1.1	DQ534873
ForwOTU-97%-0709	0	0	0	0	0	0	0	0	0	1		0	0		0	0	0		0	FV4B4XA02GSF8P	0.1095	Nitrososphaera cluster	Nitrososphaera subcluster 3	Nitrososphaera subcluster 3.1	DQ501037
ForwOTU-97%-0710	0	0	1	0	0	0	0	0	0	0		0	0		1	0	30		0	FV4B4XA02GQJPW	0.04535	Nitrososphaera cluster	Nitrososphaera subcluster 1	Nitrososphaera subcluster 1.1	DQ534873
ForwOTU-97%-0711	0	0	0	0	0	0	1	0	0	0		0	0		0	0	0		0	FV4B4XA02FY63O	0.04276	Nitrososphaera cluster	Nitrososphaera subcluster 1	Nitrososphaera subcluster 1.1	GQ863087
ForwOTU-97%-0712	0	0	0	2	0	0	1	5	2	0		0	0		0	0	0		0	FV4B4XA02HBOWF	0.1103	Nitrososphaera cluster	Nitrososphaera subcluster 1	Nitrososphaera subcluster 1.1	FJ601579
ForwOTU-97%-0713	0	0	0	0	0	0	0	2	1	0		0	0		0	0	0		0	FV4B4XA02I2JTS	0.04802	Nitrososphaera cluster	Nitrososphaera subcluster 2	Nitrososphaera subcluster 2.1	EU672223
ForwOTU-97%-0714	6	0	0	0	0	0	0	0	0	0		0	0		0	0	0		0	FV4B4XA02H8H6Z	0.09785	Nitrososphaera cluster	Nitrososphaera subcluster 3	Nitrososphaera subcluster 3.2	EU315734
ForwOTU-97%-0715	0	0	0	0	0	0	2	0	0	0		0	0		0	0	0		0	FV4B4XA02IDZFB	0.05455	Nitrososphaera cluster	Nitrososphaera subcluster 1	Nitrososphaera subcluster 1.1	DQ501093
ForwOTU-97%-0716	0	0	0	0	0	0	0	0	0	0		0	0		0	0	2		0	FV4B4XA02IM6GS	0.04535	Nitrososphaera cluster	Nitrososphaera subcluster 6	Nitrososphaera subcluster 6.1	DQ534823
ForwOTU-97%-0717	0	0	0	0	0	0	1	0	0	0		0	0		0	0	0		0	FV4B4XA02HAD1I	0.1093	Nitrososphaera cluster	Nitrososphaera subcluster 6	Nitrososphaera subcluster 6.1	DQ148584
ForwOTU-97%-0718	2	0	0	0	0	0	0	0	0	0		0	0		0	0	0		0	FV4B4XA02GBBW6	0.1405	Nitrososphaera cluster	Nitrososphaera subcluster 3	Nitrososphaera subcluster 3.2	EU315734
ForwOTU-97%-0719	0	0	0	0	0	0	1	0	0	0		0	0		0	0	0		0	FV4B4XA02I9L1L	0.1074	Nitrososphaera cluster	Nitrososphaera subcluster 6	Nitrososphaera subcluster 6.1	EU315723
ForwOTU-97%-0720	0	0	1	0	0	0	0	0	0	0		0	0		0	0	0		0	FV4B4XA02GB2VP	0.07416	Nitrososphaera cluster	Nitrososphaera subcluster 1	Nitrososphaera subcluster 1.1	FJ853249
ForwOTU-97%-0721	2	0	0	1	0	0	0	0	2	0		0	0		0	0	0		0	FV4B4XA02JBOJ8	0.1048	Nitrososphaera cluster	Nitrososphaera subcluster 3	Nitrososphaera subcluster 3.1	EF207219
ForwOTU-97%-0722	0	0	0	1	0	0	0	0	0	1		0	0		0	0	0		0	FV4B4XA02FM0RM	0.07386	Nitrososphaera cluster	Nitrososphaera subcluster 3	Nitrososphaera subcluster 3.1	EU885711
ForwOTU-97%-0723	0	0	0	1	0	0	0	0	0	0		0	0		0	0	0		0	FV4B4XA02G7S0P	0.07895	Nitrososphaera cluster	Nitrososphaera subcluster 3	Nitrososphaera subcluster 3.1	GQ863207
ForwOTU-97%-0724	0	0	0	0	0	0	0	0	0	0		0	5		0	0	0		0	FV4B4XA02GSUF3	0.04545	Nitrosotalea cluster	Nitrosotalea subcluster 1	Nitrosotalea subcluster 1.1	FN773458
ForwOTU-97%-0725	0	0	0	0	0	0	0	0	1	0		0	0		0	0	0		0	FV4B4XA02GZYR8	0.09785	Nitrososphaera cluster	Nitrososphaera subcluster 3	Nitrososphaera subcluster 3.3	EU315733
ForwOTU-97%-0726	0	0	0	0	0	0	0	2	0	0		0	0		0	0	0		0	FV4B4XA02F5P74	0.03341	Nitrososphaera cluster	Nitrososphaera subcluster 1	Nitrososphaera subcluster 1.1	DQ501044
ForwOTU-97%-0727	0	0	0	0	0	0	8	0	0	0		0	0		0	0	0		0	FV4B4XA02IYL4B	0.07882	Nitrososphaera cluster	Nitrososphaera subcluster 1	Nitrososphaera subcluster 1.1	GQ863087
ForwOTU-97%-0728	0	0	0	0	1	0	0	0	0	0		0	0		0	0	0		0	FV4B4XA02GJO26	0.1103	Nitrososphaera cluster	Nitrososphaera subcluster 1	Nitrososphaera subcluster 1.1	AB353465
ForwOTU-97%-0729	0	0	0	0	1	0	0	0	0	0		0	0		0	0	0		0	FV4B4XA02H5ST4	0.09308	Nitrososphaera cluster	Nitrososphaera subcluster 1	Nitrososphaera subcluster 1.1	DQ501052
ForwOTU-97%-0730	0	0	0	0	0	0	1	0	0	0		0	0		0	0	0		0	FV4B4XA02JNM7V	0.05251	Nitrososphaera cluster	Nitrososphaera subcluster 1	Nitrososphaera subcluster 1.1	DQ148598
ForwOTU-97%-0731	343	0	0	5	19	0	0	0	0	0		0	0		0	0	0		0	FV4B4XA02HSP1F	0.04296	Nitrososphaera cluster	Nitrososphaera subcluster 3	Nitrososphaera subcluster 3.2	DQ312280
ForwOTU-97%-0732	0	68	1	93	3	18	1	3	84	9		0	0		0	0	0		0	FV4B4XA02IE0KS	0.04776	Nitrososphaera cluster	Nitrososphaera subcluster 3	Nitrososphaera subcluster 3.1	GQ863207
ForwOTU-97%-0733	0	0	0	0	0	0	0	0	0	0		0	3		0	0	0		0	FV4B4XA02IIIFU	0.06444	Nitrosotalea cluster	Nitrosotalea subcluster 1	Nitrosotalea subcluster 1.1	FJ483773
ForwOTU-97%-0734	0	0	0	0	0	0	0	0	3	0		0	0		0	0	0		0	FV4B4XA02JTVBN	0.09135	Nitrososphaera cluster	Nitrososphaera subcluster 3	Nitrososphaera subcluster 3.1	DQ312293
ForwOTU-97%-0735	1	0	17	0	33	0	22	49	0	1		0	0		0	0	0		0	FV4B4XA02F6RGN	0.05251	Nitrososphaera cluster	Nitrososphaera cluster	Nitrososphaera cluster	DQ501053
ForwOTU-97%-0736	0	0	3	0	0	0	58	0	0	0		0	0		0	0	0		0	FV4B4XA02JWE7G	0.06286	Nitrososphaera cluster	Nitrososphaera subcluster 9	Nitrososphaera subcluster 9	EU671718
ForwOTU-97%-0737	0	0	0	0	0	0	0	0	0	0		0	3		0	0	0		0	FV4B4XA02JR66I	0.04556	Nitrosotalea cluster	Nitrosotalea subcluster 1	Nitrosotalea subcluster 1.1	EU860257
ForwOTU-97%-0738	0	0	0	2	0	0	0	0	0	0		0	0		0	0	0		0	FV4B4XA02H33SL	0.06235	Nitrososphaera cluster	Nitrososphaera subcluster 3	Nitrososphaera subcluster 3.1	EF207214
ForwOTU-97%-0739	0	0	0	0	0	0	1	0	0	0		0	0		0	0	0		0	FV4B4XA02G2TXM	0.1103	Nitrososphaera cluster	Nitrososphaera subcluster 1	Nitrososphaera subcluster 1.1	DQ534873
ForwOTU-97%-0740	1	0	0	0	0	0	0	0	0	0		0	0		0	0	0		0	FV4B4XA02F9DS7	0.09113	Nitrososphaera cluster	Nitrososphaera subcluster 3	Nitrososphaera subcluster 3.1	HM113512
ForwOTU-97%-0741	0	0	0	1	0	0	0	0	0	1		0	0		0	0	0		0	FV4B4XA02GNQBH	0.1108	Nitrososphaera cluster	Nitrososphaera subcluster 3	Nitrososphaera subcluster 3.1	GQ863207
ForwOTU-97%-0742	0	0	0	1	0	0	0	0	0	0		0	0		0	0	0		0	FV4B4XA02IBBZU	0.1154	Nitrososphaera cluster	Nitrososphaera subcluster 3	Nitrososphaera subcluster 3.1	DQ501037
ForwOTU-97%-0743	0	0	0	0	0	0	0	0	0	0		0	0		1	0	0		0	FV4B4XA02GBGKD	0.04808	N'sphaera sister cluster	N'sphaera sister subcluster 1	N'sphaera sister subcluster 1.1	DQ534698
ForwOTU-97%-0744	0	0	0	0	0	0	7	6	1	0		0	0		0	0	0		0	FV4B4XA02GISQ7	0.07323	Nitrososphaera cluster	Nitrososphaera subcluster 1	Nitrososphaera subcluster 1.1	DQ501052
ForwOTU-97%-0745	0	0	0	0	0	0	0	2	0	0		0	0		0	0	0		0	FV4B4XA02JXVCI	0.06818	Nitrososphaera cluster	Nitrososphaera subcluster 1	Nitrososphaera subcluster 1.1	FJ853249
ForwOTU-97%-0746	0	0	0	0	0	0	0	0	0	0		0	0		0	0	2		0	FV4B4XA02I73WR	0.08095	Nitrososphaera cluster	Nitrososphaera cluster	Nitrososphaera cluster	DQ278573
ForwOTU-97%-0747	0	0	0	0	0	0	1	1	0	1		0	0		0	0	0		0	FV4B4XA02I7JSG	0.07305	Nitrososphaera cluster	Nitrososphaera subcluster 1	Nitrososphaera subcluster 1.1	GQ863087
ForwOTU-97%-0748	0	0	0	1	0	0	0	1	0	0		0	0		0	0	0		0	FV4B4XA02G7XVU	0.1463	Nitrososphaera cluster	Nitrososphaera cluster	Nitrososphaera cluster	DQ148596
ForwOTU-97%-0749	0	0	0	0	1	0	0	0	0	0		0	0		0	0	0		0	FV4B4XA02IDZ1D	0.1055	Nitrososphaera cluster	Nitrososphaera subcluster 1	Nitrososphaera subcluster 1.1	FJ853249
ForwOTU-97%-0750	0	5	0	0	0	0	0	0	0	0		0	0		0	0	0		0	FV4B4XA02FZX1C	0.05516	Nitrososphaera cluster	Nitrososphaera cluster	Nitrososphaera cluster	DQ278530
ForwOTU-97%-0751	0	0	0	1	0	0	1	0	0	0		0	0		0	0	0		0	FV4B4XA02I4OJJ	0.08142	Nitrososphaera cluster	Nitrososphaera subcluster 1	Nitrososphaera subcluster 1.1	DQ501093
ForwOTU-97%-0752	0	1	0	0	0	0	0	0	0	0		0	0		0	0	0		0	FV4B4XA02HUPRV	0.07971	Nitrososphaera cluster	Nitrososphaera subcluster 3	Nitrososphaera subcluster 3.1	DQ501037
ForwOTU-97%-0753	0	0	0	0	0	0	0	0	0	0		0	1		0	0	0		0	FV4B4XA02JZ6NU	0.1012	Nitrosotalea cluster	Nitrosotalea subcluster 1	Nitrosotalea subcluster 1.1	FJ227769
ForwOTU-97%-0754	1	0	0	0	0	0	0	0	0	0		0	0		0	0	0		0	FV4B4XA02F0B9D	0.07674	Nitrososphaera cluster	Nitrososphaera subcluster 3	Nitrososphaera subcluster 3.2	FJ601552
ForwOTU-97%-0755	2	0	0	0	0	0	0	0	0	0		0	0		0	0	0		0	FV4B4XA02F14LK	0.08852	Nitrososphaera cluster	Nitrososphaera subcluster 3	Nitrososphaera subcluster 3.1	EF207219
ForwOTU-97%-0756	0	0	0	0	0	0	0	1	0	0		0	0		0	0	0		0	FV4B4XA02F6PT3	0.05542	Nitrososphaera cluster	Nitrososphaera subcluster 1	Nitrososphaera subcluster 1.1	DQ534873
ForwOTU-97%-0757	0	0	0	0	0	0	0	0	1	0		0	0		0	0	0		0	FV4B4XA02HDF0F	0.101	Nitrososphaera cluster	Nitrososphaera cluster	Nitrososphaera cluster	DQ501097
ForwOTU-97%-0758	0	0	0	1	0	0	0	0	0	0		0	0		0	0	0		0	FV4B4XA02FLU2E	0.1148	Nitrososphaera cluster	Nitrososphaera subcluster 1	Nitrososphaera subcluster 1.1	GQ863087
ForwOTU-97%-0759	0	0	0	1	0	0	0	0	0	0		0	0		0	0	0		0	FV4B4XA02I5KK1	0.09135	Nitrososphaera cluster	Nitrososphaera subcluster 3	Nitrososphaera subcluster 3.1	DQ501115
ForwOTU-97%-0760	0	0	1	0	0	0	0	0	0	0		0	0		0	0	0		0	FV4B4XA02IQ6EX	0.05085	Nitrososphaera cluster	Nitrososphaera subcluster 2	Nitrososphaera subcluster 2.1	EU672223
ForwOTU-97%-0761	0	1	0	0	0	0	0	0	0	0		0	0		0	0	0		0	FV4B4XA02JAQLB	0.06295	Nitrososphaera cluster	Nitrososphaera subcluster 3	Nitrososphaera subcluster 3.1	DQ501037
ForwOTU-97%-0762	0	0	0	0	0	0	0	0	1	0		0	0		0	0	0		0	FV4B4XA02JTBKD	0.1092	N'sphaera sister cluster	N'sphaera sister subcluster 2	N'sphaera sister subcluster 2	EU651245
ForwOTU-97%-0763	0	0	0	0	0	0	0	0	1	0		0	0		0	0	0		0	FV4B4XA02HCB3X	0.1211	Nitrososphaera cluster	Nitrososphaera subcluster 3	Nitrososphaera subcluster 3.1	DQ312269
ForwOTU-97%-0764	0	0	0	0	0	0	0	0	0	0		0	5		0	0	0		0	FV4B4XA02HW4EW	0.07617	Nitrosotalea cluster	Nitrosotalea subcluster 1	Nitrosotalea subcluster 1.1	FJ227769
ForwOTU-97%-0765	0	0	0	0	0	0	0	0	0	0		0	2		0	0	0		0	FV4B4XA02I9J87	0.06265	Nitrosotalea cluster	Nitrosotalea subcluster 1	Nitrosotalea subcluster 1.1	EU553431
ForwOTU-97%-0766	0	0	0	0	0	0	0	0	0	0		0	1		0	0	0		0	FV4B4XA02JZ6NY	0.05811	Nitrosotalea cluster	Nitrosotalea subcluster 1	Nitrosotalea subcluster 1.1	FN773458
ForwOTU-97%-0767	0	0	0	17	0	0	1	1	13	0		0	0		0	0	0		0	FV4B4XA02JKED4	0.03941	Nitrososphaera cluster	Nitrososphaera subcluster 3	Nitrososphaera subcluster 3.1	EU885711
ForwOTU-97%-0768	1	0	0	0	0	0	0	0	0	0		0	0		0	0	0		0	FV4B4XA02FMWMQ	0.04589	Nitrososphaera cluster	Nitrososphaera subcluster 3	Nitrososphaera subcluster 3.2	FJ601552
ForwOTU-97%-0769	1	0	0	5	0	0	0	0	0	1		0	0		0	0	0		0	FV4B4XA02HI4K5	0.07543	Nitrososphaera cluster	Nitrososphaera subcluster 3	Nitrososphaera subcluster 3.1	DQ312275
ForwOTU-97%-0770	0	0	6	0	0	4	0	0	0	0		0	0		0	0	0		0	FV4B4XA02G31FN	0.1311	N'sphaera sister cluster	N'sphaera sister subcluster 2	N'sphaera sister subcluster 2	FJ853272
ForwOTU-97%-0771	0	0	0	14	0	0	1	0	0	0		0	0		0	0	0		0	FV4B4XA02JF9B9	0.03951	Nitrososphaera cluster	Nitrososphaera subcluster 3	Nitrososphaera subcluster 3.1	EF207214
ForwOTU-97%-0772	0	0	0	0	0	1	2	0	0	0		0	0		0	0	0		0	FV4B4XA02GIBFR	0.182	Nitrososphaera cluster	soil subcluster	soil subcluster	EU925370
ForwOTU-97%-0773	0	0	0	0	0	0	3	0	0	0		0	0		0	0	0		0	FV4B4XA02FT6UB	0.1849	Nitrososphaera cluster	soil subcluster	soil subcluster	EU315713
ForwOTU-97%-0774	0	0	0	0	0	0	0	0	1	0		0	0		0	0	0		0	FV4B4XA02GNCUL	0.09268	Nitrososphaera cluster	Nitrososphaera subcluster 3	Nitrososphaera subcluster 3.3	EU315733
ForwOTU-97%-0775	14	0	0	0	2	0	0	0	0	0		0	0		0	0	0		0	FV4B4XA02GVYWA	0.05731	Nitrososphaera cluster	Nitrososphaera subcluster 7	Nitrososphaera subcluster 7.2	EU885696
ForwOTU-97%-0776	0	0	0	0	1	0	0	0	1	0		0	0		0	0	0		0	FV4B4XA02JCQH3	0.07538	Nitrososphaera cluster	Nitrososphaera cluster	Nitrososphaera cluster	DQ501097
ForwOTU-97%-0777	0	0	0	0	0	0	2	0	0	0		0	0		0	0	0		0	FV4B4XA02HRZKH	0.1007	Nitrososphaera cluster	Nitrososphaera subcluster 3	Nitrososphaera subcluster 3.1	EU885711
ForwOTU-97%-0778	0	0	0	1	0	0	0	0	0	0		0	0		0	0	0		0	FV4B4XA02G0UYF	0.1348	Nitrososphaera cluster	Nitrososphaera subcluster 3	Nitrososphaera subcluster 3.2	EU315734
ForwOTU-97%-0779	0	4	0	0	0	0	0	1	1	0		0	0		0	0	0		0	FV4B4XA02H3KL1	0.1158	Nitrososphaera cluster	Nitrososphaera subcluster 3	Nitrososphaera subcluster 3.1	EU885711
ForwOTU-97%-0780	0	0	0	0	30	10	1	6	43	10		0	0		0	0	0		0	FV4B4XA02J1FTV	0.03116	Nitrososphaera cluster	Nitrososphaera cluster	Nitrososphaera cluster	DQ501097
ForwOTU-97%-0781	0	16	0	52	3	3	0	0	0	12		0	0		0	0	0		0	FV4B4XA02G0HI5	0.0651	Nitrososphaera cluster	Nitrososphaera subcluster 3	Nitrososphaera subcluster 3.1	DQ500971
ForwOTU-97%-0782	1	170	0	434	90	52	87	171	228	89		0	0		0	0	0		0	FV4B4XA02F79GZ	0.06925	Nitrososphaera cluster	Nitrososphaera subcluster 3	Nitrososphaera subcluster 3.1	EF207214
ForwOTU-97%-0783	0	0	0	0	0	0	0	0	1	0		0	0		0	0	0		0	FV4B4XA02JZOC8	0.09113	Nitrososphaera cluster	Nitrososphaera subcluster 3	Nitrososphaera subcluster 3.1	DQ312293
ForwOTU-97%-0784	0	78	3	180	2	16	3	5	132	21		0	0		0	0	0		0	FV4B4XA02JSFOO	0.0495	Nitrososphaera cluster	Nitrososphaera subcluster 3	Nitrososphaera subcluster 3.1	GQ863207
ForwOTU-97%-0785	0	0	0	0	0	0	1	0	3	0		0	0		0	0	0		0	FV4B4XA02HVZHT	0.05679	Nitrososphaera cluster	Nitrososphaera subcluster 3	Nitrososphaera subcluster 3.1	GQ863207
ForwOTU-97%-0786	0	0	0	1	0	0	0	0	0	0		0	0		0	0	0		0	FV4B4XA02HRZ2M	0.09877	N'sphaera sister cluster	N'sphaera sister subcluster 2	N'sphaera sister subcluster 2	EU651245
ForwOTU-97%-0787	0	2	0	0	34	0	11	48	0	2		0	0		0	0	0		0	FV4B4XA02GNUMO	0.08416	Nitrososphaera cluster	Nitrososphaera subcluster 1	Nitrososphaera subcluster 1.1	GU208164
ForwOTU-97%-0788	1	1	0	0	0	0	0	1	4	0		0	0		0	0	0		0	FV4B4XA02GUOV2	0.09429	N'sphaera sister cluster	N'sphaera sister subcluster 2	N'sphaera sister subcluster 2	EU651245
ForwOTU-97%-0789	0	1	0	0	1	0	0	2	1	1		0	0		0	0	0		0	FV4B4XA02H5UAI	0.1034	Nitrososphaera cluster	Nitrososphaera subcluster 3	Nitrososphaera subcluster 3.1	EU885711
ForwOTU-97%-0790	0	0	0	2	0	0	0	0	0	0		0	0		0	0	0		0	FV4B4XA02H8M26	0.06931	Nitrososphaera cluster	Nitrososphaera subcluster 3	Nitrososphaera subcluster 3.3	EU651200
ForwOTU-97%-0791	0	0	0	1	0	0	0	0	0	0		0	0		0	0	0		0	FV4B4XA02G613F	0.1086	Nitrososphaera cluster	Nitrososphaera subcluster 3	Nitrososphaera subcluster 3.1	EU885711
ForwOTU-97%-0792	0	1	0	0	0	0	0	0	0	0		0	0		0	0	0		0	FV4B4XA02I2U65	0.06948	N'sphaera sister cluster	N'sphaera sister subcluster 2	N'sphaera sister subcluster 2	EU651245
ForwOTU-97%-0793	0	0	0	0	0	0	0	0	1	0		0	0		0	0	0		0	FV4B4XA02HOQ0H	0.09901	Nitrososphaera cluster	Nitrososphaera subcluster 9	Nitrososphaera subcluster 9	EU671718
ForwOTU-97%-0794	0	0	0	8	0	0	0	0	1	0		0	0		0	0	0		0	FV4B4XA02I3J7D	0.02362	Nitrososphaera cluster	Nitrososphaera subcluster 3	Nitrososphaera subcluster 3.1	DQ501037
ForwOTU-97%-0795	0	0	0	0	1	0	0	1	0	0		0	0		0	0	0		0	FV4B4XA02FW13H	0.05679	Nitrososphaera cluster	Nitrososphaera cluster	Nitrososphaera cluster	EU315718
ForwOTU-97%-0796	0	0	0	0	0	0	0	0	0	0		0	0		0	0	1		0	FV4B4XA02HH041	0.08354	Nitrososphaera cluster	Nitrososphaera cluster	Nitrososphaera cluster	EU590340
ForwOTU-97%-0797	0	0	0	0	0	0	2	0	0	0		0	0		0	0	0		0	FV4B4XA02GET7B	0.04187	Nitrososphaera cluster	Nitrososphaera subcluster 3	Nitrososphaera subcluster 3.1	EU885711
ForwOTU-97%-0798	0	0	0	0	0	0	0	0	0	0		0	0		1	0	0		0	FV4B4XA02JG6BI	0.0468	Nitrososphaera cluster	Nitrososphaera cluster	Nitrososphaera cluster	AJ627422
ForwOTU-97%-0799	0	0	1	0	0	0	0	16	0	0		0	0		0	0	0		0	FV4B4XA02GZZ85	0.0642	Nitrososphaera cluster	Nitrososphaera subcluster 9	Nitrososphaera subcluster 9	EU590455
ForwOTU-97%-0800	10	0	0	0	0	0	0	0	0	0		0	0		0	0	0		0	FV4B4XA02IHNUT	0.06404	Nitrososphaera cluster	Nitrososphaera subcluster 3	Nitrososphaera subcluster 3.2	FJ601552
ForwOTU-97%-0801	0	0	0	0	0	0	0	2	0	0		0	0		0	0	0		0	FV4B4XA02J2S7M	0.1012	Nitrososphaera cluster	Nitrososphaera subcluster 3	Nitrososphaera subcluster 3.1	EF207214
ForwOTU-97%-0802	0	1	0	0	0	0	0	0	0	0		0	0		0	0	0		0	FV4B4XA02J4VX5	0.1411	Nitrososphaera cluster	Nitrososphaera subcluster 9	Nitrososphaera subcluster 9	EU671718
ForwOTU-97%-0803	0	0	0	0	0	0	0	0	0	0		0	0		0	0	2		0	FV4B4XA02G64SO	0.1037	Nitrososphaera cluster	Nitrososphaera subcluster 6	Nitrososphaera subcluster 6.1	EU590477
ForwOTU-97%-0804	0	0	0	1	3	0	0	2	0	0		0	0		0	0	0		0	FV4B4XA02FNHQG	0.09091	Nitrososphaera cluster	Nitrososphaera subcluster 3	Nitrososphaera subcluster 3.1	EF207214
ForwOTU-97%-0805	0	0	0	0	0	0	0	0	0	0		0	0		0	0	11		0	FV4B4XA02IOFGA	0.04819	Nitrososphaera cluster	Nitrososphaera subcluster 1	Nitrososphaera subcluster 1.1	DQ534873
ForwOTU-97%-0806	1	0	0	0	0	0	0	0	0	0		0	0		0	0	0		0	FV4B4XA02GKFDB	0.07901	Nitrososphaera cluster	Nitrososphaera subcluster 3	Nitrososphaera subcluster 3.2	EU315734
ForwOTU-97%-0807	0	0	0	0	0	0	0	0	0	0		0	0		0	0	1		0	FV4B4XA02H3UYB	0.03202	Nitrososphaera cluster	Nitrososphaera subcluster 6	Nitrososphaera subcluster 6.1	EU590477
ForwOTU-97%-0808	0	0	0	1	0	0	0	1	0	0		0	0		0	0	0		0	FV4B4XA02IRUIU	0.09406	Nitrososphaera cluster	Nitrososphaera subcluster 3	Nitrososphaera subcluster 3.1	DQ501037
ForwOTU-97%-0809	0	0	0	1	0	0	0	0	0	0		0	0		0	0	0		0	FV4B4XA02IHULQ	0.1216	N'sphaera sister cluster	N'sphaera sister subcluster 2	N'sphaera sister subcluster 2	EU651245
ForwOTU-97%-0810	0	0	0	0	0	0	0	0	0	0		0	0		1	0	0		0	FV4B4XA02IZPV4	0.05941	Nitrososphaera cluster	Nitrososphaera subcluster 6	Nitrososphaera subcluster 6.1	DQ534841
ForwOTU-97%-0811	0	0	0	1	0	0	0	0	0	0		0	0		0	0	0		0	FV4B4XA02JXNVW	0.09113	Nitrososphaera cluster	Nitrososphaera subcluster 3	Nitrososphaera subcluster 3.2	FJ601552
ForwOTU-97%-0812	0	0	0	0	0	0	0	0	0	0		0	0		0	0	1		0	FV4B4XA02FKRVE	0.1114	Nitrososphaera cluster	Nitrososphaera subcluster 1	Nitrososphaera subcluster 1.1	DQ534873
ForwOTU-97%-0813	0	0	0	0	0	0	0	0	0	0		0	0		0	0	1		0	FV4B4XA02GA2D1	0.1213	N'sphaera sister cluster	N'sphaera sister subcluster 1	N'sphaera sister subcluster 1.1	DQ534699
ForwOTU-97%-0814	0	0	0	0	2	0	0	0	0	0		0	0		0	0	0		0	FV4B4XA02GU3MO	0.1067	Nitrososphaera cluster	Nitrososphaera subcluster 9	Nitrososphaera subcluster 9	EU671718
ForwOTU-97%-0815	0	0	0	2	0	0	0	0	0	0		0	0		0	0	0		0	FV4B4XA02FWKUF	0.09453	Nitrososphaera cluster	Nitrososphaera subcluster 3	Nitrososphaera subcluster 3.1	DQ312293
ForwOTU-97%-0816	0	0	0	1	0	0	0	0	0	0		0	0		0	0	0		0	FV4B4XA02JCDCD	0.1089	Nitrososphaera cluster	Nitrososphaera subcluster 3	Nitrososphaera subcluster 3.1	DQ501037
ForwOTU-97%-0817	0	0	1	0	0	0	0	0	0	0		0	0		0	0	0		0	FV4B4XA02G06AL	0.08685	Nitrososphaera cluster	Nitrososphaera subcluster 1	Nitrososphaera subcluster 1.1	DQ534873
ForwOTU-97%-0818	2	0	0	3	0	0	0	0	0	0		0	0		0	0	0		0	FV4B4XA02HI5A8	0.1638	Nitrososphaera cluster	soil subcluster	soil subcluster	FJ601579
ForwOTU-97%-0819	0	0	0	0	0	0	0	0	1	0		0	0		0	0	0		0	FV4B4XA02F4Z8A	0.065	N'sphaera sister cluster	N'sphaera sister subcluster 2	N'sphaera sister subcluster 2	EU651245
ForwOTU-97%-0820	0	0	0	0	1	0	0	0	0	0		0	0		0	0	0		0	FV4B4XA02IOS0G	0.08629	Nitrososphaera cluster	Nitrososphaera subcluster 9	Nitrososphaera subcluster 9	EU671718
ForwOTU-97%-0821	2	0	0	3	0	0	0	0	0	0		0	0		0	0	0		0	FV4B4XA02GPK27	0.02857	Nitrososphaera cluster	Nitrososphaera subcluster 3	Nitrososphaera subcluster 3.1	DQ501037
ForwOTU-97%-0822	0	0	0	0	1	0	1	0	1	0		0	0		0	0	0		0	FV4B4XA02G2F7A	0.1025	Nitrososphaera cluster	Nitrososphaera subcluster 9	Nitrososphaera subcluster 9	EU671718
ForwOTU-97%-0823	0	28	0	2	5	1	0	1	10	4		0	0		0	0	0		0	FV4B4XA02IFN3A	0.1025	N'sphaera sister cluster	N'sphaera sister subcluster 2	N'sphaera sister subcluster 2	EU651245
ForwOTU-97%-0824	0	0	0	1	0	0	1	1	0	0		0	0		0	0	0		0	FV4B4XA02HFDUC	0.08333	Nitrososphaera cluster	Nitrososphaera subcluster 3	Nitrososphaera subcluster 3.1	DQ312269
ForwOTU-97%-0825	0	0	0	0	0	0	0	1	0	0		0	0		0	0	0		0	FV4B4XA02HP7I1	0.1281	Nitrososphaera cluster	Nitrososphaera subcluster 1	Nitrososphaera subcluster 1.1	FJ853249
ForwOTU-97%-0826	0	0	0	0	0	0	0	0	0	0		0	0		1	0	0		0	FV4B4XA02HKE2F	0.07	Nitrososphaera cluster	Nitrososphaera subcluster 6	Nitrososphaera subcluster 6.1	DQ534848
ForwOTU-97%-0827	0	0	0	0	1	0	0	2	0	0		0	0		0	0	0		0	FV4B4XA02JKMEO	0.08163	Nitrososphaera cluster	Nitrososphaera subcluster 3	Nitrososphaera subcluster 3.1	GQ863207
ForwOTU-97%-0828	4	0	0	2	0	1	0	0	2	0		0	0		0	0	0		0	FV4B4XA02GSZEE	0.1406	N'sphaera sister cluster	N'sphaera sister subcluster 1	N'sphaera sister subcluster 1.1	EU590198
ForwOTU-97%-0829	0	0	0	2	0	0	0	0	0	0		0	0		0	0	0		0	FV4B4XA02F948D	0.05013	Nitrososphaera cluster	Nitrososphaera subcluster 3	Nitrososphaera subcluster 3.1	EF207214
ForwOTU-97%-0830	0	0	0	4	0	0	0	0	0	0		0	0		0	0	0		0	FV4B4XA02IGK9T	0.05303	Nitrososphaera cluster	Nitrososphaera subcluster 3	Nitrososphaera subcluster 3.1	EF207214
ForwOTU-97%-0831	0	0	0	0	0	0	0	0	0	1		0	0		0	0	0		0	FV4B4XA02JL3T1	0.1103	Nitrososphaera cluster	Nitrososphaera subcluster 3	Nitrososphaera subcluster 3.1	EU885711
ForwOTU-97%-0832	1	1	0	5	0	0	0	0	3	0		0	0		0	0	0		0	FV4B4XA02GVQN4	0.02789	Nitrososphaera cluster	Nitrososphaera subcluster 3	Nitrososphaera subcluster 3.3	EU315733
ForwOTU-97%-0833	0	0	0	1	0	0	0	0	0	0		0	0		0	0	0		0	FV4B4XA02IX0BG	0.08521	Nitrososphaera cluster	Nitrososphaera subcluster 3	Nitrososphaera subcluster 3.1	EF207214
ForwOTU-97%-0834	14	0	0	0	1	0	0	0	0	0		0	0		0	0	0		0	FV4B4XA02IQUZ2	0.06806	Nitrososphaera cluster	Nitrososphaera subcluster 3	Nitrososphaera subcluster 3.2	FJ601552
ForwOTU-97%-0835	0	0	0	1	0	0	0	0	0	0		0	0		0	0	0		0	FV4B4XA02FQ9HZ	0.04774	Nitrososphaera cluster	Nitrososphaera subcluster 3	Nitrososphaera subcluster 3.1	DQ501037
ForwOTU-97%-0836	0	0	0	0	0	0	0	0	0	0		0	0		0	0	3		0	FV4B4XA02F3OG8	0.06533	Nitrososphaera cluster	Nitrososphaera cluster	Nitrososphaera cluster	DQ278573
ForwOTU-97%-0837	0	0	0	6	1	1	0	0	1	0		0	0		0	0	0		0	FV4B4XA02FNLDA	0.06297	Nitrososphaera cluster	Nitrososphaera subcluster 3	Nitrososphaera subcluster 3.1	EF207214
ForwOTU-97%-0838	0	0	0	0	0	0	0	0	0	0		0	1		0	0	0		0	FV4B4XA02FKY1H	0.1136	Nitrosotalea cluster	Nitrosotalea subcluster 1	Nitrosotalea subcluster 1.1	EU667869
ForwOTU-97%-0839	0	0	0	1	0	0	0	0	0	0		0	0		0	0	0		0	FV4B4XA02HEBRC	0.06566	Nitrososphaera cluster	Nitrososphaera subcluster 3	Nitrososphaera subcluster 3.1	EU885711
ForwOTU-97%-0840	0	1	0	0	0	0	0	0	0	0		0	0		0	0	0		0	FV4B4XA02GM4P0	0.07305	Nitrososphaera cluster	Nitrososphaera subcluster 3	Nitrososphaera subcluster 3.1	EF207214
ForwOTU-97%-0841	1	0	0	0	0	0	0	1	0	0		0	0		0	0	0		0	FV4B4XA02IU7IK	0.09709	Nitrososphaera cluster	Nitrososphaera subcluster 9	Nitrososphaera subcluster 9	EU671718
ForwOTU-97%-0842	0	0	0	1	0	0	0	0	0	0		0	0		0	0	0		0	FV4B4XA02IAVGL	0.1212	Nitrososphaera cluster	Nitrososphaera subcluster 1	Nitrososphaera subcluster 1.1	FJ601579
ForwOTU-97%-0843	0	0	0	0	0	0	0	2	0	0		0	0		0	0	0		0	FV4B4XA02GS8XO	0.06061	Nitrososphaera cluster	Nitrososphaera subcluster 1	Nitrososphaera subcluster 1.1	DQ148657
ForwOTU-97%-0844	7	0	0	0	2	0	0	0	0	0		0	0		0	0	0		0	FV4B4XA02JKRCP	0.03283	Nitrososphaera cluster	Nitrososphaera subcluster 7	Nitrososphaera subcluster 7.1	AB545961
ForwOTU-97%-0845	0	0	0	1	0	0	0	0	0	0		0	0		0	0	0		0	FV4B4XA02IYQVE	0.1266	Nitrososphaera cluster	Nitrososphaera subcluster 1	Nitrososphaera subcluster 1.1	DQ501094
ForwOTU-97%-0846	0	0	1	0	0	0	4	1	0	0		0	0		0	0	0		0	FV4B4XA02G9X00	0.09848	Nitrososphaera cluster	Nitrososphaera subcluster 1	Nitrososphaera subcluster 1.1	GQ863087
ForwOTU-97%-0847	0	0	0	0	0	0	0	3	0	0		0	0		0	0	0		0	FV4B4XA02F4ESJ	0.1193	Nitrososphaera cluster	Nitrososphaera subcluster 1	Nitrososphaera subcluster 1.1	FJ853249
ForwOTU-97%-0848	0	0	0	0	3	0	3	0	0	1		0	0		0	0	0		0	FV4B4XA02JTEMD	0.1548	Nitrososphaera cluster	soil subcluster	soil subcluster	EU651245
ForwOTU-97%-0849	2	0	0	0	0	0	0	0	0	0		0	0		0	0	0		0	FV4B4XA02JJZ3P	0.1443	Nitrososphaera cluster	Nitrososphaera subcluster 3	Nitrososphaera subcluster 3.1	DQ501037
ForwOTU-97%-0850	0	0	0	1	0	0	0	0	0	0		0	0		0	0	0		0	FV4B4XA02IHXNV	0.06313	Nitrososphaera cluster	Nitrososphaera subcluster 3	Nitrososphaera subcluster 3.1	EU885711
ForwOTU-97%-0851	0	0	0	0	0	0	0	0	1	0		0	0		0	0	0		0	FV4B4XA02HW7O7	0.1266	Nitrososphaera cluster	Nitrososphaera subcluster 1	Nitrososphaera subcluster 1.1	DQ501094
ForwOTU-97%-0852	0	0	0	0	0	0	0	0	0	0		0	0		1	0	0		0	FV4B4XA02IELVE	0.1054	Nitrososphaera cluster	Nitrososphaera subcluster 1	Nitrososphaera subcluster 1.1	DQ501042
ForwOTU-97%-0853	0	0	0	1	0	0	0	0	0	0		0	0		0	0	0		0	FV4B4XA02I71NG	0.1041	Nitrososphaera cluster	Nitrososphaera subcluster 3	Nitrososphaera subcluster 3.1	GQ863207
ForwOTU-97%-0854	1	0	0	0	0	0	0	0	0	0		0	0		0	0	0		0	FV4B4XA02HX7MK	0.1696	Nitrososphaera cluster	soil subcluster	soil subcluster	EU651245
ForwOTU-97%-0855	0	0	0	0	0	0	0	1	0	0		0	0		0	0	0		0	FV4B4XA02II29N	0.1165	Nitrososphaera cluster	Nitrososphaera subcluster 9	Nitrososphaera subcluster 9	EU671718
ForwOTU-97%-0856	0	0	0	1	0	0	0	3	32	0		0	0		0	0	0		0	FV4B4XA02ILUN9	0.1196	Nitrososphaera cluster	Nitrososphaera subcluster 9	Nitrososphaera subcluster 9	EU671718
ForwOTU-97%-0857	0	0	0	0	0	0	1	0	0	0		0	0		0	0	0		0	FV4B4XA02GGL9F	0.1269	Nitrososphaera cluster	Nitrososphaera subcluster 9	Nitrososphaera subcluster 9	EU671718
ForwOTU-97%-0858	0	0	0	1	0	0	0	0	0	0		0	0		0	0	0		0	FV4B4XA02GC95P	0.04326	Nitrososphaera cluster	Nitrososphaera subcluster 3	Nitrososphaera subcluster 3.1	DQ501037
ForwOTU-97%-0859	3	1	0	2	0	0	0	0	0	0		0	0		0	0	0		0	FV4B4XA02IDHOG	0.03516	Nitrososphaera cluster	Nitrososphaera subcluster 3	Nitrososphaera subcluster 3.1	EF207219
ForwOTU-97%-0860	0	0	1	0	0	0	0	0	0	0		0	0		0	0	0		0	FV4B4XA02I5D0N	0.08608	Nitrososphaera cluster	Nitrososphaera cluster	Nitrososphaera cluster	DQ148596
ForwOTU-97%-0861	0	0	1	0	0	0	0	0	0	0		0	0		0	0	0		0	FV4B4XA02GNBIX	0.07868	Nitrososphaera cluster	Nitrososphaera cluster	Nitrososphaera cluster	DQ304866
ForwOTU-97%-0862	0	0	0	1	0	0	0	0	0	0		0	0		0	0	0		0	FV4B4XA02H7E2B	0.1345	Nitrososphaera cluster	Nitrososphaera subcluster 3	Nitrososphaera subcluster 3.1	GQ142775
ForwOTU-97%-0863	0	0	0	2	0	0	0	0	0	0		0	0		0	0	0		0	FV4B4XA02GABK8	0.1414	Nitrososphaera cluster	Nitrososphaera subcluster 1	Nitrososphaera subcluster 1.1	FJ601579
ForwOTU-97%-0864	0	139	0	283	7	32	1	8	221	20		0	0		0	0	0		0	FV4B4XA02IT3QE	0.05412	Nitrososphaera cluster	Nitrososphaera subcluster 3	Nitrososphaera subcluster 3.1	GQ863207
ForwOTU-97%-0865	0	0	0	0	0	0	16	0	0	0		0	0		0	0	0		0	FV4B4XA02HE2HZ	0.07071	Nitrososphaera cluster	Nitrososphaera subcluster 1	Nitrososphaera subcluster 1.1	GQ863087
ForwOTU-97%-0866	0	0	0	0	0	0	1	0	0	0		0	0		0	0	0		0	FV4B4XA02GHN7M	0.1321	Nitrososphaera cluster	Nitrososphaera cluster	Nitrososphaera cluster	EU137860
ForwOTU-97%-0867	0	0	0	1	0	0	0	0	0	0		0	0		0	0	0		0	FV4B4XA02I4LXQ	0.1443	Nitrososphaera cluster	Nitrososphaera subcluster 3	Nitrososphaera subcluster 3.1	EF207219
ForwOTU-97%-0868	2	0	0	0	0	0	0	0	0	0		0	0		0	0	0		0	FV4B4XA02H201K	0.08883	Nitrososphaera cluster	Nitrososphaera subcluster 3	Nitrososphaera subcluster 3.1	DQ501037
ForwOTU-97%-0869	0	0	1	0	0	0	0	0	0	0		0	0		0	0	0		0	FV4B4XA02F5FIZ	0.09898	Nitrososphaera cluster	Nitrososphaera cluster	Nitrososphaera cluster	EU590241
ForwOTU-97%-0870	0	0	0	1	0	0	0	0	0	0		0	0		0	0	0		0	FV4B4XA02IGCXU	0.1111	Nitrososphaera cluster	Nitrososphaera subcluster 3	Nitrososphaera subcluster 3.2	FJ601552
ForwOTU-97%-0871	0	0	0	0	0	0	0	0	1	0		0	0		0	0	0		0	FV4B4XA02I1VAE	0.1091	Nitrososphaera cluster	Nitrososphaera subcluster 3	Nitrososphaera subcluster 3.1	EU885711
ForwOTU-97%-0872	0	0	0	0	0	0	0	0	1	0		0	0		0	0	0		0	FV4B4XA02H6HQV	0.102	Nitrososphaera cluster	Nitrososphaera subcluster 3	Nitrososphaera subcluster 3.1	GQ863207
ForwOTU-97%-0873	0	0	0	0	0	0	0	1	0	0		0	0		0	0	0		0	FV4B4XA02F6V2H	0.06667	Nitrososphaera cluster	Nitrososphaera subcluster 3	Nitrososphaera subcluster 3.1	GQ863207
ForwOTU-97%-0874	1	0	0	0	0	0	0	0	0	0		0	0		0	0	0		0	FV4B4XA02HJ2M6	0.112	Nitrososphaera cluster	Nitrososphaera subcluster 3	Nitrososphaera subcluster 3.2	DQ312284
ForwOTU-97%-0875	0	0	0	2	0	0	0	0	0	0		0	0		0	0	0		0	FV4B4XA02GCQH5	0.09744	Nitrososphaera cluster	Nitrososphaera subcluster 3	Nitrososphaera subcluster 3.1	EF207219
ForwOTU-97%-0876	0	0	0	0	0	0	0	0	1	0		0	0		0	0	0		0	FV4B4XA02HRNUF	0.1234	Nitrososphaera cluster	Nitrososphaera subcluster 3	Nitrososphaera subcluster 3.1	DQ501037
ForwOTU-97%-0877	0	1	0	0	0	0	0	0	0	0		0	0		0	0	0		0	FV4B4XA02IOBDZ	0.1237	N'sphaera sister cluster	N'sphaera sister subcluster 2	N'sphaera sister subcluster 2	EU651245
ForwOTU-97%-0878	0	26	0	31	3	4	0	0	1	1		0	0		0	0	0		0	FV4B4XA02GP9EV	0.03581	Nitrososphaera cluster	Nitrososphaera subcluster 3	Nitrososphaera subcluster 3.1	EF207214
ForwOTU-97%-0879	0	0	0	0	0	0	0	0	0	0		0	0		0	0	1		0	FV4B4XA02IS8SS	0.07179	Nitrososphaera cluster	Nitrososphaera subcluster 2	Nitrososphaera subcluster 2.1	EU197166
ForwOTU-97%-0880	0	20	0	3	4	5	0	0	17	5		0	0		0	0	0		0	FV4B4XA02GPEGG	0.04897	N'sphaera sister cluster	N'sphaera sister subcluster 2	N'sphaera sister subcluster 2	EU651245
ForwOTU-97%-0881	0	24	0	49	12	10	24	13	4	16		0	0		0	0	0		0	FV4B4XA02IBRMD	0.1705	Nitrososphaera cluster	soil subcluster	soil subcluster	EU137860
ForwOTU-97%-0882	0	0	1	0	0	0	0	0	0	0		0	0		0	0	0		0	FV4B4XA02JGBTQ	0.1234	Nitrososphaera cluster	Nitrososphaera subcluster 1	Nitrososphaera subcluster 1.1	FJ853249
ForwOTU-97%-0883	0	4	0	0	1	0	0	3	0	1		0	0		0	0	0		0	FV4B4XA02J4EHX	0.1034	N'sphaera sister cluster	N'sphaera sister subcluster 2	N'sphaera sister subcluster 2	EU651245
ForwOTU-97%-0884	0	0	0	0	0	0	0	0	0	0		0	0		0	0	1		0	FV4B4XA02JMLK3	0.07179	Nitrososphaera cluster	Nitrososphaera cluster	Nitrososphaera cluster	DQ278573
ForwOTU-97%-0885	0	0	0	1	0	0	0	0	0	0		0	0		0	0	0		0	FV4B4XA02GCRZA	0.08505	N'sphaera sister cluster	N'sphaera sister subcluster 2	N'sphaera sister subcluster 2	EU651245
ForwOTU-97%-0886	0	0	0	0	0	0	0	0	1	0		0	0		0	0	0		0	FV4B4XA02GRASQ	0.1031	Nitrososphaera cluster	Nitrososphaera subcluster 3	Nitrososphaera subcluster 3.1	GQ863207
ForwOTU-97%-0887	0	0	0	1	0	0	0	0	0	0		0	0		0	0	0		0	FV4B4XA02GADUS	0.08247	Nitrososphaera cluster	Nitrososphaera subcluster 1	Nitrososphaera subcluster 1.1	DQ501044
ForwOTU-97%-0888	0	0	0	3	0	1	0	0	2	0		0	0		0	0	0		0	FV4B4XA02H0OFH	0.0961	Nitrososphaera cluster	Nitrososphaera subcluster 3	Nitrososphaera subcluster 3.1	DQ312269
ForwOTU-97%-0889	0	0	0	0	6	0	0	8	0	0		0	0		0	0	0		0	FV4B4XA02I3132	0.1295	N'sphaera sister cluster	N'sphaera sister subcluster 2	N'sphaera sister subcluster 2	EU651245
ForwOTU-97%-0890	0	0	0	0	0	0	1	0	0	0		0	0		0	0	0		0	FV4B4XA02HZFGD	0.1034	Nitrososphaera cluster	Nitrososphaera subcluster 6	Nitrososphaera subcluster 6.1	DQ148584
ForwOTU-97%-0891	0	0	0	0	0	0	0	0	0	0		0	0		0	0	1		0	FV4B4XA02F16HX	0.1129	Nitrososphaera cluster	Nitrososphaera cluster	Nitrososphaera cluster	DQ304866
ForwOTU-97%-0892	0	0	0	1	0	0	0	0	0	0		0	0		0	0	0		0	FV4B4XA02JTT3P	0.0651	Nitrososphaera cluster	Nitrososphaera subcluster 3	Nitrososphaera subcluster 3.3	EU315733
ForwOTU-97%-0893	0	0	0	0	1	0	0	0	0	0		0	0		0	0	0		0	FV4B4XA02J2XC4	0.07552	Nitrososphaera cluster	Nitrososphaera subcluster 3	Nitrososphaera subcluster 3.1	EF207214
ForwOTU-97%-0894	0	0	0	0	0	0	0	0	0	1		0	0		0	0	0		0	FV4B4XA02GWY9R	0.1276	Nitrososphaera cluster	Nitrososphaera subcluster 1	Nitrososphaera subcluster 1.1	DQ501044
ForwOTU-97%-0895	0	0	0	0	0	0	0	1	0	0		0	0		0	0	0		0	FV4B4XA02IETZ4	0.1047	Nitrososphaera cluster	Nitrososphaera subcluster 1	Nitrososphaera subcluster 1.1	DQ534873
ForwOTU-97%-0896	0	0	0	0	0	0	1	0	0	0		0	0		0	0	0		0	FV4B4XA02GT0VX	0.09186	Nitrososphaera cluster	Nitrososphaera subcluster 9	Nitrososphaera subcluster 9	EU671718
ForwOTU-97%-0897	0	0	1	0	0	0	0	0	0	0		0	0		0	0	0		0	FV4B4XA02I45D4	0.09449	Nitrososphaera cluster	Nitrososphaera subcluster 3	Nitrososphaera subcluster 3.1	DQ312269
ForwOTU-97%-0898	0	0	1	0	0	0	0	0	0	0		0	0		0	0	0		0	FV4B4XA02J1RMY	0.06299	Nitrososphaera cluster	Nitrososphaera subcluster 1	Nitrososphaera subcluster 1.1	FJ853249
ForwOTU-97%-0899	0	0	0	0	0	0	0	0	1	0		0	0		0	0	0		0	FV4B4XA02JWA0Y	0.09162	N'sphaera sister cluster	N'sphaera sister subcluster 2	N'sphaera sister subcluster 2	GQ142756
ForwOTU-97%-0900	2	0	0	0	0	0	0	0	0	0		0	0		0	0	0		0	FV4B4XA02HJJRI	0.09948	Nitrososphaera cluster	Nitrososphaera subcluster 3	Nitrososphaera subcluster 3.2	FJ601552
ForwOTU-97%-0901	0	0	0	0	0	0	0	0	0	0		0	0		0	0	1		0	FV4B4XA02IEO2J	0.03403	Nitrososphaera cluster	Nitrososphaera cluster	Nitrososphaera cluster	AJ627422
ForwOTU-97%-0902	0	3	0	4	0	0	0	0	0	0		0	0		0	0	0		0	FV4B4XA02IN0X4	0.08201	Nitrososphaera cluster	Nitrososphaera subcluster 3	Nitrososphaera subcluster 3.1	EF207214
ForwOTU-97%-0903	0	0	0	0	0	0	1	0	0	0		0	0		0	0	0		0	FV4B4XA02GLC37	0.05263	Nitrososphaera cluster	Nitrososphaera subcluster 9	Nitrososphaera subcluster 9	DQ278591
ForwOTU-97%-0904	0	22	3	6	1	10	19	99	12	18		0	0		0	0	0		0	FV4B4XA02J541C	0.0549	Nitrososphaera cluster	Nitrososphaera subcluster 1	Nitrososphaera subcluster 1.1	GQ863087
ForwOTU-97%-0905	0	0	0	0	0	0	0	0	0	0		0	0		0	0	1		0	FV4B4XA02IV4ED	0.08995	Nitrososphaera cluster	Nitrososphaera subcluster 1	Nitrososphaera subcluster 1.1	FJ853249
ForwOTU-97%-0906	0	1	0	0	1	0	0	3	1	1		0	0		0	0	0		0	FV4B4XA02H4CS7	0.05805	Nitrososphaera cluster	Nitrososphaera subcluster 3	Nitrososphaera subcluster 3.1	DQ501037
ForwOTU-97%-0907	2	0	0	0	0	0	0	0	0	0		0	0		0	0	0		0	FV4B4XA02JTCRB	0.07162	Nitrososphaera cluster	Nitrososphaera subcluster 3	Nitrososphaera subcluster 3.2	EU315734
ForwOTU-97%-0908	0	0	0	0	0	0	0	2	0	0		0	0		0	0	0		0	FV4B4XA02HP6Z3	0.07916	Nitrososphaera cluster	Nitrososphaera subcluster 3	Nitrososphaera subcluster 3.1	EF207219
ForwOTU-97%-0909	0	0	1	0	0	0	0	0	0	0		0	0		0	0	0		0	FV4B4XA02J345E	0.06349	Nitrososphaera cluster	Nitrososphaera subcluster 1	Nitrososphaera subcluster 1.1	DQ148598
ForwOTU-97%-0910	0	0	0	0	1	0	0	0	0	0		0	0		0	0	0		0	FV4B4XA02F33CI	0.08245	N'sphaera sister cluster	N'sphaera sister subcluster 2	N'sphaera sister subcluster 2	EU651245
ForwOTU-97%-0911	0	0	0	0	0	0	0	1	0	0		0	0		0	0	0		0	FV4B4XA02FMDT8	0.1194	Nitrososphaera cluster	Nitrososphaera subcluster 3	Nitrososphaera subcluster 3.1	DQ501037
ForwOTU-97%-0912	0	0	0	0	0	0	1	0	0	0		0	0		0	0	0		0	FV4B4XA02GES5Z	0.07937	Nitrososphaera cluster	Nitrososphaera subcluster 1	Nitrososphaera subcluster 1.1	GQ863087
ForwOTU-97%-0913	0	0	0	0	0	0	0	0	0	0		0	0		2	0	0		0	FV4B4XA02I41BF	0.07817	Nitrosotalea cluster	Nitrosotalea subcluster 2	Nitrosotalea subcluster 2	2007430295
ForwOTU-97%-0914	0	0	0	1	1	3	0	0	0	0		0	0		27	0	0		0	FV4B4XA02J4B13	0.02	Nitrososphaera cluster	Nitrososphaera cluster	Nitrososphaera cluster	EU885577
ForwOTU-97%-0915	0	0	0	0	0	0	1	0	0	0		0	0		0	0	0		0	FV4B4XA02GELL3	0.112	Nitrososphaera cluster	Nitrososphaera subcluster 2	Nitrososphaera subcluster 2.1	EU672223
ForwOTU-97%-0916	0	0	0	0	0	0	0	0	0	0		0	0		0	0	1		0	FV4B4XA02I9LLD	0.09574	Nitrososphaera cluster	Nitrososphaera cluster	Nitrososphaera cluster	DQ304866
ForwOTU-97%-0917	1	0	0	0	0	0	0	0	0	0		0	0		0	0	0		0	FV4B4XA02HTZL6	0.115	N'sphaera sister cluster	N'sphaera sister subcluster 2	N'sphaera sister subcluster 2	EU925258
ForwOTU-97%-0918	1	0	0	0	0	0	0	0	0	0		0	0		0	0	0		0	FV4B4XA02HGAHL	0.09574	Nitrososphaera cluster	Nitrososphaera subcluster 3	Nitrososphaera subcluster 3.2	EU315734
ForwOTU-97%-0919	0	0	0	0	1	0	0	0	0	0		0	0		0	0	0		0	FV4B4XA02H48AZ	0.1333	Nitrososphaera cluster	Nitrososphaera subcluster 3	Nitrososphaera subcluster 3.1	EF207219
ForwOTU-97%-0920	0	1	2	0	0	0	0	0	0	0		0	0		0	0	0		0	FV4B4XA02GMKL3	0.05758	Nitrososphaera cluster	Nitrososphaera subcluster 4	Nitrososphaera subcluster 4.1	EU025155
ForwOTU-97%-0921	1	0	0	0	0	0	0	0	0	0		0	0		0	0	0		0	FV4B4XA02HJLZK	0.0542	Nitrososphaera cluster	Nitrososphaera subcluster 3	Nitrososphaera subcluster 3.1	DQ501037
ForwOTU-97%-0922	0	0	1	0	0	0	0	0	0	0		0	0		0	0	0		0	FV4B4XA02GAUTT	0.06417	Nitrososphaera cluster	Nitrososphaera subcluster 1	Nitrososphaera subcluster 1.1	DQ148657
ForwOTU-97%-0923	0	0	0	0	1	0	0	0	0	0		0	0		0	0	0		0	FV4B4XA02GQQZ4	0.04054	Nitrososphaera cluster	Nitrososphaera cluster	Nitrososphaera cluster	EU885632
ForwOTU-97%-0924	0	0	2	0	0	0	1	0	0	0		0	0		0	0	0		0	FV4B4XA02F2AMU	0.0654	Nitrososphaera cluster	Nitrososphaera subcluster 1	Nitrososphaera subcluster 1.1	FJ853254
ForwOTU-97%-0925	0	0	0	0	0	0	0	0	0	0		0	0		0	0	1		0	FV4B4XA02J2GRE	0.09511	Nitrososphaera cluster	Nitrososphaera subcluster 8	Nitrososphaera subcluster 8.1	EU671663
ForwOTU-97%-0926	0	1	0	4	0	3	0	0	0	0		0	0		0	0	0		0	FV4B4XA02G86P5	0.05464	Nitrososphaera cluster	Nitrososphaera subcluster 9	Nitrososphaera subcluster 9	EU025160
ForwOTU-97%-0927	0	0	0	0	0	0	0	2	0	0		0	0		0	0	0		0	FV4B4XA02JKUKV	0.1041	Nitrososphaera cluster	Nitrososphaera subcluster 3	Nitrososphaera subcluster 3.1	DQ312283
ForwOTU-97%-0928	11	0	0	0	3	0	0	0	2	0		0	0		0	0	0		0	FV4B4XA02JYDR4	0.03306	Nitrososphaera cluster	Nitrososphaera subcluster 3	Nitrososphaera subcluster 3.2	DQ534700
ForwOTU-97%-0929	0	0	0	0	1	0	0	0	0	0		0	0		0	0	0		0	FV4B4XA02H09DH	0.06011	Nitrososphaera cluster	Nitrososphaera subcluster 1	Nitrososphaera subcluster 1.1	GQ863087
ForwOTU-97%-0930	0	0	0	0	0	0	0	0	0	1		0	0		0	0	0		0	FV4B4XA02FVFZ7	0.1176	Nitrososphaera cluster	Nitrososphaera subcluster 3	Nitrososphaera subcluster 3.1	DQ312289
ForwOTU-97%-0931	0	0	0	1	6	0	3	15	2	0		0	0		0	0	0		0	FV4B4XA02IJ986	0.07143	Nitrososphaera cluster	Nitrososphaera subcluster 9	Nitrososphaera subcluster 9	EU671718
ForwOTU-97%-0932	0	0	0	0	0	1	0	0	3	0		0	0		0	0	0		0	FV4B4XA02G9BPK	0.02192	Nitrososphaera cluster	Nitrososphaera subcluster 8	Nitrososphaera subcluster 8.1	EU885697
ForwOTU-97%-0933	0	0	0	0	0	0	0	0	1	0		0	0		0	0	0		0	FV4B4XA02IN0NN	0.1209	N'sphaera sister cluster	N'sphaera sister subcluster 2	N'sphaera sister subcluster 2	FJ853272
ForwOTU-97%-0934	0	0	0	0	0	0	0	0	1	0		0	0		0	0	0		0	FV4B4XA02F5RHQ	0.09315	Nitrososphaera cluster	Nitrososphaera subcluster 3	Nitrososphaera subcluster 3.2	FJ601552
ForwOTU-97%-0935	0	0	0	0	0	0	0	0	0	0		0	0		0	0	1		0	FV4B4XA02GSM1F	0.09863	Nitrososphaera cluster	Nitrososphaera cluster	Nitrososphaera cluster	DQ304866
ForwOTU-97%-0936	0	0	1	0	0	0	0	0	0	0		0	0		0	0	0		0	FV4B4XA02F76FL	0.08287	Nitrososphaera cluster	Nitrososphaera subcluster 2	Nitrososphaera subcluster 2.1	DQ501039
ForwOTU-97%-0937	2	0	0	0	0	0	0	0	0	0		0	0		0	0	0		0	FV4B4XA02ITWGT	0.1111	Nitrososphaera cluster	Nitrososphaera subcluster 7	Nitrososphaera subcluster 7	DQ534703
ForwOTU-97%-0938	0	0	0	0	0	0	0	0	1	0		0	0		0	0	0		0	FV4B4XA02ILZVB	0.05014	N'sphaera sister cluster	N'sphaera sister subcluster 2	N'sphaera sister subcluster 2	EU651245
ForwOTU-97%-0939	0	0	0	1	0	0	0	0	0	0		0	0		0	0	0		0	FV4B4XA02JST3N	0.08939	Nitrososphaera cluster	Nitrososphaera subcluster 3	Nitrososphaera subcluster 3.1	DQ312289
ForwOTU-97%-0940	0	0	0	0	0	0	0	0	1	0		0	0		0	0	0		0	FV4B4XA02H1ONX	0.1025	N'sphaera sister cluster	N'sphaera sister subcluster 1	N'sphaera sister subcluster 1.1	EU590198
ForwOTU-97%-0941	0	0	0	0	0	0	0	0	0	0		0	0		3	0	0		0	FV4B4XA02H6AQF	0.117	Nitrososphaera cluster	Nitrososphaera subcluster 4	Nitrososphaera subcluster 4.1	DQ148897
ForwOTU-97%-0942	1	0	0	0	0	0	0	0	0	0		0	0		0	0	0		0	FV4B4XA02G2YPY	0.09831	N'sphaera sister cluster	N'sphaera sister subcluster 2	N'sphaera sister subcluster 2	EU651245
ForwOTU-97%-0943	0	0	0	0	0	0	0	0	0	0		0	0		2	0	0		0	FV4B4XA02IYT43	0.07521	Nitrososphaera cluster	Nitrososphaera subcluster 4	Nitrososphaera subcluster 4.1	DQ148897
ForwOTU-97%-0944	0	0	0	0	0	0	0	1	0	0		0	0		0	0	0		0	FV4B4XA02FR7BH	0.1102	Nitrososphaera cluster	Nitrososphaera subcluster 3	Nitrososphaera subcluster 3.1	DQ501115
ForwOTU-97%-0945	0	0	0	1	0	0	0	0	0	0		0	0		0	0	0		0	FV4B4XA02IUNMZ	0.09605	Nitrososphaera cluster	Nitrososphaera subcluster 3	Nitrososphaera subcluster 3.1	DQ312273
ForwOTU-97%-0946	0	0	0	0	0	0	0	0	0	0		0	0		1	0	0		0	FV4B4XA02IGVHW	0.08475	Nitrososphaera cluster	Nitrososphaera subcluster 8	Nitrososphaera subcluster 8.1	EU671663
ForwOTU-97%-0947	2	0	0	0	0	0	0	0	0	0		0	0		0	0	0		0	FV4B4XA02GIJIN	0.0678	Nitrososphaera cluster	Nitrososphaera subcluster 7	Nitrososphaera subcluster 7.2	EU885696
ForwOTU-97%-0948	0	0	0	0	0	0	0	0	0	0		0	0		0	0	5		0	FV4B4XA02ILGBW	0.04088	Nitrososphaera cluster	Nitrososphaera cluster	Nitrososphaera cluster	AJ627422
ForwOTU-97%-0949	0	0	0	0	0	0	0	1	0	0		0	0		0	0	0		0	FV4B4XA02FRVY3	0.1048	Nitrososphaera cluster	Nitrososphaera subcluster 3	Nitrososphaera subcluster 3.1	DQ501037
ForwOTU-97%-0950	0	0	0	1	0	0	0	0	0	0		0	0		0	0	0		0	FV4B4XA02H670Z	0.1136	Nitrososphaera cluster	Nitrososphaera subcluster 3	Nitrososphaera subcluster 3.1	DQ312269
ForwOTU-97%-0951	0	0	0	0	1	0	0	0	0	0		0	0		0	0	0		0	FV4B4XA02H4FCY	0.1048	Nitrososphaera cluster	Nitrososphaera subcluster 3	Nitrososphaera subcluster 3.1	EF207214
ForwOTU-97%-0952	0	0	0	1	0	0	0	0	0	0		0	0		0	0	0		0	FV4B4XA02JMBX7	0.04	Nitrososphaera cluster	Nitrososphaera subcluster 3	Nitrososphaera subcluster 3.1	GQ863207
ForwOTU-97%-0953	0	0	0	0	0	0	0	0	1	0		0	0		0	0	0		0	FV4B4XA02G3I3M	0.1054	Nitrososphaera cluster	Nitrososphaera subcluster 3	Nitrososphaera subcluster 3.1	DQ501037
ForwOTU-97%-0954	0	0	0	0	1	0	0	1	0	0		0	0		0	0	0		0	FV4B4XA02JSPGM	0.07857	Nitrososphaera cluster	Nitrososphaera subcluster 3	Nitrososphaera subcluster 3.1	DQ501037
ForwOTU-97%-0955	0	0	0	0	0	0	0	1	0	0		0	0		0	0	0		0	FV4B4XA02JB3EU	0.1146	Nitrososphaera cluster	Nitrososphaera subcluster 9	Nitrososphaera subcluster 9	EU590455
ForwOTU-97%-0956	0	0	0	1	0	0	0	0	0	0		0	0		0	0	0		0	FV4B4XA02JC2OI	0.1029	Nitrososphaera cluster	Nitrososphaera subcluster 3	Nitrososphaera subcluster 3.2	DQ312280
ForwOTU-97%-0957	0	0	0	1	0	0	0	0	0	0		0	0		0	0	0		0	FV4B4XA02GDD6M	0.08857	Nitrososphaera cluster	Nitrososphaera subcluster 3	Nitrososphaera subcluster 3.2	FJ601552
ForwOTU-97%-0958	0	0	1	0	0	0	0	0	0	0		0	0		0	0	0		0	FV4B4XA02HHNO6	0.08883	Nitrososphaera cluster	Nitrososphaera subcluster 1	Nitrososphaera subcluster 1.1	DQ534873
ForwOTU-97%-0959	0	0	0	0	0	0	0	0	0	0		0	0		1	0	0		0	FV4B4XA02HD0AL	0.07759	N'sphaera sister cluster	N'sphaera sister subcluster 1	N'sphaera sister subcluster 1.1	DQ534698
ForwOTU-97%-0960	0	1	0	6	1	0	0	2	0	0		0	0		0	0	0		0	FV4B4XA02J062S	0.1412	Nitrososphaera cluster	Nitrososphaera cluster	Nitrososphaera cluster	DQ304866
ForwOTU-97%-0961	0	0	0	1	0	0	0	0	0	0		0	0		0	0	0		0	FV4B4XA02IYBOC	0.08934	Nitrososphaera cluster	Nitrososphaera subcluster 3	Nitrososphaera subcluster 3.2	EU315734
ForwOTU-97%-0962	0	0	0	0	0	0	0	0	0	0		0	0		0	0	3		0	FV4B4XA02GLU1M	0.0944	Nitrososphaera cluster	Nitrososphaera subcluster 6	Nitrososphaera subcluster 6.1	DQ534841
ForwOTU-97%-0963	0	0	0	2	0	0	0	0	0	0		0	0		0	0	0		0	FV4B4XA02I1RHD	0.05638	Nitrososphaera cluster	Nitrososphaera subcluster 9	Nitrososphaera subcluster 9	EU671718
ForwOTU-97%-0964	0	0	0	0	0	0	0	0	1	0		0	0		0	0	0		0	FV4B4XA02FK5RQ	0.06231	N'sphaera sister cluster	N'sphaera sister subcluster 1	N'sphaera sister subcluster 1.1	DQ278583
ForwOTU-97%-0965	1	0	0	0	0	0	0	0	0	0		0	0		0	0	0		0	FV4B4XA02FN8D4	0.1128	Nitrososphaera cluster	Nitrososphaera subcluster 7	Nitrososphaera subcluster 7.2	EU885696
ForwOTU-97%-0966	1	0	0	0	0	0	0	0	0	0		0	0		0	0	0		0	FV4B4XA02I0S3I	0.1134	Nitrososphaera cluster	Nitrososphaera subcluster 1	Nitrososphaera subcluster 1.1	FJ853249
ForwOTU-97%-0967	0	0	0	0	0	0	0	0	0	0		0	0		0	0	1		0	FV4B4XA02JUAFN	0.04154	Nitrososphaera cluster	Nitrososphaera cluster	Nitrososphaera cluster	EU590502
ForwOTU-97%-0968	0	0	0	1	0	0	0	0	0	0		0	0		0	0	0		0	FV4B4XA02IU4ED	0.09552	N'sphaera sister cluster	N'sphaera sister subcluster 2	N'sphaera sister subcluster 2	EU651245
ForwOTU-97%-0969	0	0	0	1	0	0	0	0	0	0		0	0		0	0	0		0	FV4B4XA02F0SQL	0.0744	Nitrososphaera cluster	Nitrososphaera subcluster 3	Nitrososphaera subcluster 3.1	DQ312283
ForwOTU-97%-0970	0	0	0	0	0	0	0	0	1	0		0	0		0	0	0		0	FV4B4XA02IPO1T	0.07229	Nitrososphaera cluster	Nitrososphaera subcluster 3	Nitrososphaera subcluster 3.1	DQ312273
ForwOTU-97%-0971	0	0	0	0	0	0	1	0	0	0		0	0		0	0	0		0	FV4B4XA02HZRNP	0.06627	Nitrososphaera cluster	Nitrososphaera subcluster 1	Nitrososphaera subcluster 1.1	GQ863087
ForwOTU-97%-0972	0	37	0	5	1	24	7	28	5	6		0	0		0	0	0		0	FV4B4XA02I6W5Z	0.0961	Nitrososphaera cluster	Nitrososphaera subcluster 1	Nitrososphaera subcluster 1.1	GQ863087
ForwOTU-97%-0973	0	0	0	0	0	0	2	0	0	0		0	0		0	0	0		0	FV4B4XA02HIWJ9	0.06024	Nitrososphaera cluster	Nitrososphaera subcluster 6	Nitrososphaera subcluster 6.1	DQ501048
ForwOTU-97%-0974	3	2	53	3	29	3	41	139	0	2		0	0		0	0	0		0	FV4B4XA02IYS9G	0.04848	Nitrososphaera cluster	Nitrososphaera subcluster 1	Nitrososphaera subcluster 1.1	DQ148598
ForwOTU-97%-0975	0	0	0	0	0	0	0	0	2	0		0	0		0	0	0		0	FV4B4XA02GKSSY	0.05758	Nitrososphaera cluster	Nitrososphaera subcluster 3	Nitrososphaera subcluster 3.1	DQ312269
ForwOTU-97%-0976	0	0	0	0	0	0	0	0	1	0		0	0		0	0	0		0	FV4B4XA02HX5RI	0.1054	Nitrososphaera cluster	Nitrososphaera subcluster 1	Nitrososphaera subcluster 1.1	GQ863087
ForwOTU-97%-0977	0	0	0	0	0	0	0	0	0	0		0	0		0	0	1		0	FV4B4XA02HXRIX	0.08182	Nitrososphaera cluster	Nitrososphaera subcluster 1	Nitrososphaera subcluster 1.1	DQ534873
ForwOTU-97%-0978	0	0	0	0	0	0	1	0	0	0		0	0		0	0	0		0	FV4B4XA02JS5X8	0.103	Nitrososphaera cluster	Nitrososphaera subcluster 1	Nitrososphaera subcluster 1.1	DQ534873
ForwOTU-97%-0979	0	0	2	0	0	0	0	0	0	0		0	0		0	0	0		0	FV4B4XA02ISKC7	0.06667	Nitrososphaera cluster	Nitrososphaera subcluster 1	Nitrososphaera subcluster 1.1	DQ148657
ForwOTU-97%-0980	0	0	0	1	0	0	0	0	0	0		0	0		0	0	0		0	FV4B4XA02FPWLH	0.1006	N'sphaera sister cluster	N'sphaera sister subcluster 2	N'sphaera sister subcluster 2	EU651245
ForwOTU-97%-0981	0	0	0	0	0	0	0	0	0	0		0	0		0	1	0		0	FV4B4XA02F6AG1	0.04573	Nitrosotalea cluster	Nitrosotalea subcluster 1	Nitrosotalea subcluster 1.1	EU667787
ForwOTU-97%-0982	0	0	0	0	0	0	0	0	1	0		0	0		0	0	0		0	FV4B4XA02GSBRL	0.1162	Nitrososphaera cluster	Nitrososphaera subcluster 1	Nitrososphaera subcluster 1.1	AB353467
ForwOTU-97%-0983	0	0	0	0	0	0	0	0	0	0		0	0		6	0	0		0	FV4B4XA02HJ8XH	0.04863	Nitrososphaera cluster	Nitrososphaera subcluster 4	Nitrososphaera subcluster 4.1	EU025155
ForwOTU-97%-0984	0	0	0	0	0	0	1	0	0	0		0	0		0	0	0		0	FV4B4XA02HMXV6	0.06728	Nitrososphaera cluster	Nitrososphaera subcluster 1	Nitrososphaera subcluster 1.1	GQ863087
ForwOTU-97%-0985	0	1	0	0	2	0	0	3	0	0		0	0		0	0	0		0	FV4B4XA02HG3GM	0.07975	Nitrososphaera cluster	Nitrososphaera subcluster 1	Nitrososphaera subcluster 1.1	GQ863087
ForwOTU-97%-0986	0	0	0	0	0	0	0	0	1	0		0	0		0	0	0		0	FV4B4XA02JBHVU	0.07034	Nitrososphaera cluster	Nitrososphaera subcluster 3	Nitrososphaera subcluster 3.1	EF207219
ForwOTU-97%-0987	0	0	0	0	0	0	0	0	0	0		0	0		0	0	1		0	FV4B4XA02IVMAO	0.05505	Nitrososphaera cluster	Nitrososphaera cluster	Nitrososphaera cluster	AJ627422
ForwOTU-97%-0988	0	0	0	0	0	0	0	0	0	0		0	2		0	0	0		0	FV4B4XA02JN9FE	0.04575	Nitrosotalea cluster	Nitrosotalea subcluster 1	Nitrosotalea subcluster 1.1	EU553431
ForwOTU-97%-0989	0	1	0	0	0	0	0	0	0	0		0	0		0	0	0		0	FV4B4XA02FY95J	0.09174	Nitrososphaera cluster	N'sphaera sister subcluster 1	N'sphaera sister subcluster 1.1	DQ278583
ForwOTU-97%-0990	0	0	0	0	0	0	0	0	0	0		0	0		3	0	0		0	FV4B4XA02JFVMZ	0.07716	Nitrosotalea cluster	Nitrosotalea subcluster 2	Nitrosotalea subcluster 2	FN773450
ForwOTU-97%-0991	0	0	0	0	0	0	0	0	0	0		0	1		0	0	0		0	FV4B4XA02JMNJ9	0.09434	Nitrosotalea cluster	Nitrosotalea subcluster 1	Nitrosotalea subcluster 1.1	FN773408
ForwOTU-97%-0992	0	0	0	0	0	0	0	0	0	0		0	0		1	0	0		0	FV4B4XA02GKIJR	0.1238	Nitrososphaera cluster	Nitrososphaera subcluster 4	Nitrososphaera subcluster 4.1	AB353456
ForwOTU-97%-0993	0	0	0	0	0	0	0	0	0	0		0	6		0	0	0		0	FV4B4XA02I7V0P	0.05573	Nitrosotalea cluster	Nitrosotalea subcluster 1	Nitrosotalea subcluster 1.1	EU667809
ForwOTU-97%-0994	0	0	0	0	0	0	1	0	0	0		0	0		0	0	0		0	FV4B4XA02FJGHB	0.1235	Nitrososphaera cluster	Nitrososphaera subcluster 1	Nitrososphaera subcluster 1.1	GQ863087
ForwOTU-97%-0995	0	0	1	0	0	0	0	0	0	0		0	0		0	0	0		0	FV4B4XA02JJHAA	0.06811	Nitrososphaera cluster	Nitrososphaera subcluster 1	Nitrososphaera subcluster 1.1	DQ501093
ForwOTU-97%-0996	0	0	2	0	0	0	0	0	0	0		0	0		0	0	57		0	FV4B4XA02GAXU9	0.07571	Nitrososphaera cluster	Nitrososphaera subcluster 1	Nitrososphaera subcluster 1.1	DQ534873
ForwOTU-97%-0997	0	1	0	1	0	0	0	0	0	0		0	0		0	0	0		0	FV4B4XA02GPUTY	0.1371	N'sphaera sister cluster	N'sphaera sister subcluster 2	N'sphaera sister subcluster 2	EU651245
ForwOTU-97%-0998	0	0	0	0	0	0	0	0	0	0		0	0		1	0	0		0	FV4B4XA02FM1U0	0.08359	Nitrososphaera cluster	Nitrososphaera subcluster 9	Nitrososphaera subcluster 9	DQ148881
ForwOTU-97%-0999	0	0	0	5	0	0	0	0	3	0		0	0		0	0	0		0	FV4B4XA02JL042	0.1087	Nitrososphaera cluster	Nitrososphaera subcluster 1	Nitrososphaera subcluster 1.1	DQ148657
ForwOTU-97%-1000	0	0	0	0	0	0	0	0	0	0		0	0		1	0	0		0	FV4B4XA02IMORH	0.06563	Nitrososphaera cluster	Nitrososphaera subcluster 4	Nitrososphaera subcluster 4.1	AB353456
ForwOTU-97%-1001	0	0	0	1	0	0	0	0	0	0		0	0		0	0	0		0	FV4B4XA02J13FJ	0.06604	N'sphaera sister cluster	N'sphaera sister subcluster 2	N'sphaera sister subcluster 2	EU651245
ForwOTU-97%-1002	0	0	0	0	0	0	0	0	0	0		0	0		0	0	2		0	FV4B4XA02II7QN	0.08176	Nitrososphaera cluster	Nitrososphaera subcluster 1	Nitrososphaera subcluster 1.1	FJ853249
ForwOTU-97%-1003	0	0	0	0	0	0	0	1	0	0		0	0		0	0	0		0	FV4B4XA02HG9BU	0.09404	Nitrososphaera cluster	Nitrososphaera subcluster 1	Nitrososphaera subcluster 1.1	GU208164
ForwOTU-97%-1004	0	0	0	0	0	0	0	0	1	0		0	0		0	0	0		0	FV4B4XA02FR9RT	0.09434	Nitrososphaera cluster	Nitrososphaera subcluster 3	Nitrososphaera subcluster 3.1	DQ312289
ForwOTU-97%-1005	0	0	0	0	0	0	0	1	0	0		0	0		0	0	0		0	FV4B4XA02J0F35	0.1073	Nitrososphaera cluster	Nitrososphaera subcluster 3	Nitrososphaera subcluster 3.1	DQ501037
ForwOTU-97%-1006	0	0	0	0	0	0	1	0	0	0		0	0		0	0	0		0	FV4B4XA02GAS4G	0.1086	Nitrososphaera cluster	Nitrososphaera subcluster 1	Nitrososphaera subcluster 1.1	AB353467
ForwOTU-97%-1007	0	0	0	0	0	0	0	0	0	0		0	0		1	0	0		0	FV4B4XA02FRHIV	0.05751	Nitrosotalea cluster	Nitrosotalea subcluster 2	Nitrosotalea subcluster 2	EU099963
ForwOTU-97%-1008	0	0	0	0	0	0	2	0	0	0		0	0		0	0	0		0	FV4B4XA02HWORC	0.04444	Nitrososphaera cluster	Nitrososphaera subcluster 1	Nitrososphaera subcluster 1.1	GQ863087
ForwOTU-97%-1009	1	0	0	0	0	0	0	0	0	0		0	0		0	0	0		0	FV4B4XA02JRFRB	0.07643	Nitrososphaera cluster	Nitrososphaera subcluster 7	Nitrososphaera subcluster 7.1	EF207225
ForwOTU-97%-1010	0	0	0	1	0	0	0	0	0	0		0	0		0	0	0		0	FV4B4XA02FJBL4	0.09265	Nitrososphaera cluster	Nitrososphaera subcluster 3	Nitrososphaera subcluster 3.1	DQ312269
ForwOTU-97%-1011	0	0	0	0	0	0	0	0	0	0		0	0		1	0	0		0	FV4B4XA02HUJJB	0.07492	Nitrososphaera cluster	Nitrososphaera subcluster 9	Nitrososphaera subcluster 9	DQ148882
ForwOTU-97%-1012	0	2	819	0	48	12	38	10	1	6		0	0		0	0	1		0	FV4B4XA02HIOCM	0.08766	Nitrososphaera cluster	Nitrososphaera subcluster 1	Nitrososphaera subcluster 1.1	DQ501093
ForwOTU-97%-1013	0	0	0	0	0	0	0	0	7	0		0	0		0	0	0		0	FV4B4XA02I2VJ7	0.01618	N'sphaera sister cluster	N'sphaera sister subcluster 1	N'sphaera sister subcluster 1.1	EU590198
ForwOTU-97%-1014	0	0	0	0	0	0	0	0	0	0		0	0		4	0	0		0	FV4B4XA02HEAIW	0.02632	Nitrososphaera cluster	Nitrososphaera subcluster 2	Nitrososphaera subcluster 2.1	DQ148900
ForwOTU-97%-1015	1	0	0	0	0	0	0	0	0	0		0	0		0	0	0		0	FV4B4XA02GNARO	0.07947	Nitrososphaera cluster	Nitrososphaera subcluster 3	Nitrososphaera subcluster 3.1	DQ312283
ForwOTU-97%-1016	0	0	0	0	0	0	0	0	0	0		0	0		0	0	1		0	FV4B4XA02G45CW	0.05316	Nitrososphaera cluster	Nitrososphaera subcluster 1	Nitrososphaera subcluster 1.1	DQ534873
ForwOTU-97%-1017	0	0	0	0	0	0	0	0	0	0		0	0		0	0	1		0	FV4B4XA02GIA1N	0.08667	Nitrososphaera cluster	Nitrososphaera cluster	Nitrososphaera cluster	DQ501096
ForwOTU-97%-1018	0	1	0	0	0	0	0	0	0	0		0	0		0	0	0		0	FV4B4XA02JF9MQ	0.07718	Nitrososphaera cluster	Nitrososphaera subcluster 9	Nitrososphaera subcluster 9	EU651089
ForwOTU-97%-1019	0	0	0	0	0	0	0	0	0	0		0	0		0	0	1		0	FV4B4XA02HEWB2	0.101	N'sphaera sister cluster	N'sphaera sister subcluster 1	N'sphaera sister subcluster 1.1	DQ534698
ForwOTU-97%-1020	0	1	0	0	0	0	0	0	0	0		0	0		0	0	0		0	FV4B4XA02G2RMO	0.08784	Nitrososphaera cluster	Nitrososphaera subcluster 3	Nitrososphaera subcluster 3.2	FJ601552
ForwOTU-97%-1021	0	0	0	0	0	0	0	0	2	0		0	0		0	0	0		0	FV4B4XA02F6I64	0.08904	N'sphaera sister cluster	N'sphaera sister subcluster 2	N'sphaera sister subcluster 2	FJ853272
ForwOTU-97%-1022	0	0	0	0	1	0	0	0	0	0		0	0		0	0	0		0	FV4B4XA02FOYFM	0.04096	Nitrososphaera cluster	Nitrososphaera subcluster 1	Nitrososphaera subcluster 1.1	GQ863087
ForwOTU-97%-1023	1	0	0	0	0	0	0	0	0	0		0	0		0	0	0		0	FV4B4XA02H11CQ	0.1103	N'sphaera sister cluster	N'sphaera sister subcluster 2	N'sphaera sister subcluster 2	FJ853272
ForwOTU-97%-1024	0	1	0	0	0	0	0	0	0	0		0	0		0	0	0		0	FV4B4XA02ID18W	0.09966	Nitrososphaera cluster	Nitrososphaera subcluster 1	Nitrososphaera subcluster 1.1	EU671087
ForwOTU-97%-1025	0	0	1	0	0	0	0	0	0	0		0	0		0	0	0		0	FV4B4XA02JVXEB	0.04844	Nitrososphaera cluster	Nitrososphaera subcluster 2	Nitrososphaera subcluster 2.1	EU671637
ForwOTU-97%-1026	0	0	0	0	0	0	0	0	0	2		0	0		0	0	0		0	FV4B4XA02JDDLK	0.08127	Nitrososphaera cluster	Nitrososphaera subcluster 1	Nitrososphaera subcluster 1.1	EU590391
ForwOTU-97%-1027	0	0	1	0	0	0	0	0	0	0		0	0		0	0	0		0	FV4B4XA02G07YT	0.0681	Nitrososphaera cluster	Nitrososphaera subcluster 1	Nitrososphaera subcluster 1.1	DQ501093
ForwOTU-97%-1028	0	1	0	0	0	0	0	0	0	0		0	0		0	0	0		0	FV4B4XA02GO8H3	0.09158	Nitrososphaera cluster	Nitrososphaera subcluster 1	Nitrososphaera subcluster 1.1	GU208164
ForwOTU-97%-1029	3	0	0	0	0	0	0	0	0	0		0	0		0	0	0		0	FV4B4XA02FQNLW	0.09225	Nitrososphaera cluster	Nitrososphaera subcluster 3	Nitrososphaera subcluster 3.2	DQ312280
ForwOTU-97%-1030	1	0	0	0	0	0	0	0	0	0		0	0		0	0	0		0	FV4B4XA02ID09A	0.04428	Nitrososphaera cluster	Nitrososphaera subcluster 3	Nitrososphaera subcluster 3.2	FJ601552
ForwOTU-97%-1031	0	0	0	0	0	0	0	0	1	0		0	0		0	0	0		0	FV4B4XA02HJ5V8	0.0709	Nitrososphaera cluster	Nitrososphaera subcluster 3	Nitrososphaera subcluster 3.1	EF207219
ForwOTU-97%-1032	0	0	0	0	0	0	0	2	0	0		0	0		0	0	0		0	FV4B4XA02J2N06	0.07197	Nitrososphaera cluster	Nitrososphaera subcluster 9	Nitrososphaera subcluster 9	EU671718
RevOTU-97%-0001	0	0	0	0	7	0	0	2	0	6		0	0		0	0	0		0	FV4B4XA02GBV2R	0.08723	N'sphaera sister cluster	N'sphaera sister subcluster 2	N'sphaera sister subcluster 2	GQ142756
RevOTU-97%-0002	0	10	2	0	0	8	0	0	14	0		0	0		0	0	0		0	FV4B4XA02H8E2D	0.0621	N'sphaera sister cluster	N'sphaera sister subcluster 2	N'sphaera sister subcluster 2	GQ142756
RevOTU-97%-0003	1	0	0	0	0	0	0	0	0	0		0	0		0	0	0		0	FV4B4XA02GGV53	0.07128	Nitrososphaera cluster	Nitrososphaera subcluster 3	Nitrososphaera subcluster 3.2	DQ312280
RevOTU-97%-0004	0	0	7	0	0	3	14	20	1	1		0	0		0	0	0		0	FV4B4XA02F1HGZ	0.08427	N'sphaera sister cluster	N'sphaera sister subcluster 1	N'sphaera sister subcluster 1.1	GQ226088
RevOTU-97%-0005	0	0	0	0	0	0	0	0	7	0		0	0		0	0	0		0	FV4B4XA02GM883	0.06897	N'sphaera sister cluster	N'sphaera sister subcluster 2	N'sphaera sister subcluster 2	GQ142756
RevOTU-97%-0006	0	75	0	0	1	13	0	1	81	1		0	0		0	0	0		0	FV4B4XA02J4F05	0.112	N'sphaera sister cluster	N'sphaera sister subcluster 2	N'sphaera sister subcluster 2	GQ142756
RevOTU-97%-0007	0	282	0	14	34	23	1	14	91	33		0	0		0	0	0		0	FV4B4XA02GO4DK	0.04468	N'sphaera sister cluster	N'sphaera sister subcluster 2	N'sphaera sister subcluster 2	EU651245
RevOTU-97%-0008	0	0	0	0	0	0	0	0	0	0		1	0		2	0	0		0	FV4B4XA02F5EGZ	0.06145	N'sphaera sister cluster	N'sphaera sister subcluster 1	N'sphaera sister subcluster 1.1	DQ534698
RevOTU-97%-0009	0	8	0	0	12	1	4	13	11	1		0	0		0	0	0		0	FV4B4XA02H1DEV	0.0443	Nitrososphaera cluster	Nitrososphaera subcluster 6	Nitrososphaera subcluster 6.1	DQ148584
RevOTU-97%-0010	0	0	2	0	0	0	2	0	4	0		0	0		0	0	0		0	FV4B4XA02G3SJA	0.08386	N'sphaera sister cluster	N'sphaera sister subcluster 1	N'sphaera sister subcluster 1.1	GQ226088
RevOTU-97%-0011	1	0	0	0	0	0	0	0	0	0		0	0		0	0	0		0	FV4B4XA02JIXJX	0.07054	Nitrososphaera cluster	Nitrososphaera subcluster 7	Nitrososphaera subcluster 7	FJ601586
RevOTU-97%-0012	0	0	0	0	0	0	0	1	0	0		0	0		0	0	0		0	FV4B4XA02GOSZK	0.1369	Nitrososphaera cluster	Nitrososphaera subcluster 9	Nitrososphaera subcluster 9	EU671718
RevOTU-97%-0013	0	211	6	1	34	19	1	28	43	26		0	0		0	0	0		0	FV4B4XA02JFWW3	0.07273	N'sphaera sister cluster	N'sphaera sister subcluster 2	N'sphaera sister subcluster 2	EU651245
RevOTU-97%-0014	0	0	0	0	0	0	0	0	33	0		0	0		0	0	0		0	FV4B4XA02F42QX	0.1286	Nitrososphaera cluster	Nitrososphaera cluster	Nitrososphaera cluster	DQ304866
RevOTU-97%-0015	0	0	0	0	0	0	0	0	0	1		337	0		0	0	0		0	FV4B4XA02HIZX5	0.06882	Nitrososphaera cluster	Nitrososphaera subcluster 7	Nitrososphaera subcluster 7.2	EU885696
RevOTU-97%-0016	0	6	7	0	0	3	6	5	0	2		0	0		0	0	0		0	FV4B4XA02GXPNI	0.1034	Nitrososphaera cluster	Nitrososphaera subcluster 6	Nitrososphaera subcluster 6.1	EU315723
RevOTU-97%-0017	0	25	1	13	5	6	0	1	88	2		0	0		0	0	0		0	FV4B4XA02GYTSY	0.04936	N'sphaera sister cluster	N'sphaera sister subcluster 2	N'sphaera sister subcluster 2	EU651245
RevOTU-97%-0018	0	0	0	0	0	0	1	0	0	0		421	0		0	0	0		0	FV4B4XA02H6WRW	0.05219	Nitrososphaera cluster	Nitrososphaera subcluster 7	Nitrososphaera subcluster 7.2	EU885696
RevOTU-97%-0019	0	0	0	0	0	0	0	0	0	0		0	0		19	0	0		0	FV4B4XA02HWK3O	0.03404	Nitrosopumilus cluster	Nitrosopumilus subcluster 15	Nitrosopumilus subcluster 15	EU099951
RevOTU-97%-0020	0	0	0	0	0	0	0	0	0	0		0	0		0	4	0		0	FV4B4XA02F7LN0	0.02415	N'sphaera sister cluster	N'sphaera sister subcluster 2	N'sphaera sister subcluster 2	GQ142756
RevOTU-97%-0021	0	0	0	0	0	0	0	0	0	0		0	0		0	338	0		0	FV4B4XA02HBUSI	0.03347	Nitrososphaera cluster	Nitrososphaera subcluster 5	Nitrososphaera subcluster 5.1	GQ143204
RevOTU-97%-0022	0	0	5	0	0	0	29	1	0	0		0	0		0	0	0		0	FV4B4XA02HY9XA	0.08929	Nitrososphaera cluster	Nitrososphaera subcluster 9	Nitrososphaera subcluster 9	EU651089
RevOTU-97%-0023	0	50	2	70	7	8	16	1	132	9		0	0		0	0	0		0	FV4B4XA02GOSVD	0.04793	Nitrososphaera cluster	Nitrososphaera subcluster 3	Nitrososphaera subcluster 3.1	DQ501037
RevOTU-97%-0024	0	25	1	1	17	0	1	9	23	15		0	0		0	0	0		0	FV4B4XA02H3YRM	0.1102	N'sphaera sister cluster	N'sphaera sister subcluster 2	N'sphaera sister subcluster 2	GQ142756
RevOTU-97%-0025	7	0	0	7	2	0	0	0	50	1		0	0		0	0	0		0	FV4B4XA02H5UKL	0.1352	N'sphaera sister cluster	N'sphaera sister subcluster 2	N'sphaera sister subcluster 2	EU651245
RevOTU-97%-0026	0	0	0	0	0	0	0	0	0	0		0	0		148	0	2		0	FV4B4XA02IIHZY	0.03693	Nitrososphaera cluster	Nitrososphaera subcluster 4	Nitrososphaera subcluster 4.1	DQ148901
RevOTU-97%-0027	0	0	0	0	0	0	0	0	2	0		0	0		0	0	0		0	FV4B4XA02JH2U7	0.07531	N'sphaera sister cluster	N'sphaera sister subcluster 1	N'sphaera sister subcluster 1.1	EU590198
RevOTU-97%-0028	0	0	0	0	0	0	2	0	0	0		508	0		0	0	0		0	FV4B4XA02H517V	0.05442	Nitrososphaera cluster	Nitrososphaera subcluster 7	Nitrososphaera subcluster 7.2	EU885696
RevOTU-97%-0029	0	0	0	0	1	0	0	2	8	0		0	0		0	0	0		0	FV4B4XA02GTCTA	0.1106	N'sphaera sister cluster	N'sphaera sister subcluster 2	N'sphaera sister subcluster 2	GQ142756
RevOTU-97%-0030	1	45	0	5	9	7	0	2	11	11		0	0		0	0	0		0	FV4B4XA02FKVVJ	0.07348	N'sphaera sister cluster	N'sphaera sister subcluster 2	N'sphaera sister subcluster 2	EU651245
RevOTU-97%-0031	0	0	0	0	0	0	0	0	0	0		0	0		17	0	0		0	FV4B4XA02IEBT5	0.05908	Nitrosopumilus cluster	Nitrosopumilus subcluster 1	Nitrosopumilus subcluster 1.1	DQ148655
RevOTU-97%-0032	41	0	0	0	4	0	0	0	0	0		0	0		0	0	0		0	FV4B4XA02IB8TZ	0.1452	N'sphaera sister cluster	N'sphaera sister subcluster 1	N'sphaera sister subcluster 1.1	DQ534699
RevOTU-97%-0033	2	0	0	0	0	0	0	0	0	0		0	0		0	0	0		0	FV4B4XA02IS4B8	0.09684	Nitrososphaera cluster	Nitrososphaera subcluster 3	Nitrososphaera subcluster 3.1	EF207219
RevOTU-97%-0034	3	0	0	0	0	0	0	0	0	0		0	0		0	0	0		0	FV4B4XA02GRXZW	0.1111	Nitrososphaera cluster	Nitrososphaera subcluster 7	Nitrososphaera subcluster 7	FJ601580
RevOTU-97%-0035	3	0	0	0	0	0	0	0	0	0		2	0		0	0	0		0	FV4B4XA02JGZ6D	0.08	Nitrososphaera cluster	Nitrososphaera subcluster 5	Nitrososphaera subcluster 5.1	EU885674
RevOTU-97%-0036	1	49	0	11	0	4	0	1	29	3		0	0		0	0	0		0	FV4B4XA02I75U8	0.05544	N'sphaera sister cluster	N'sphaera sister subcluster 2	N'sphaera sister subcluster 2	EU651245
RevOTU-97%-0037	0	0	0	1	1	0	0	2	0	0		0	0		0	0	0		0	FV4B4XA02INZY2	0.02895	Nitrososphaera cluster	Nitrososphaera subcluster 3	Nitrososphaera subcluster 3.1	DQ501037
RevOTU-97%-0038	0	1	0	0	0	2	0	0	2	0		0	0		0	0	0		0	FV4B4XA02JBCFC	0.06485	N'sphaera sister cluster	N'sphaera sister subcluster 2	N'sphaera sister subcluster 2	EU651245
RevOTU-97%-0039	2	105	1	9	54	10	2	17	18	6		0	0		0	0	0		0	FV4B4XA02JM2T8	0.07338	Nitrososphaera cluster	Nitrososphaera subcluster 9	Nitrososphaera subcluster 9	EU671718
RevOTU-97%-0040	0	291	2	91	226	35	70	662	191	47		0	0		0	0	0		0	FV4B4XA02H057D	0.03883	Nitrososphaera cluster	Nitrososphaera subcluster 3	Nitrososphaera subcluster 3.1	DQ501037
RevOTU-97%-0041	0	9	0	0	1	0	0	0	4	0		0	0		0	0	0		0	FV4B4XA02FVO6W	0.0985	N'sphaera sister cluster	N'sphaera sister subcluster 2	N'sphaera sister subcluster 2	GQ142756
RevOTU-97%-0042	0	0	1	3	2	0	7	2	26	0		0	0		0	0	0		0	FV4B4XA02G1U6O	0.08137	Nitrososphaera cluster	Nitrososphaera subcluster 9	Nitrososphaera subcluster 9	EU671718
RevOTU-97%-0043	4	0	0	0	0	0	0	0	3	0		0	0		0	0	0		0	FV4B4XA02GXREX	0.1216	N'sphaera sister cluster	N'sphaera sister subcluster 2	N'sphaera sister subcluster 2	EU651245
RevOTU-97%-0044	116	62	2	237	6	25	5	1	508	7		0	0		0	0	0		0	FV4B4XA02JEI6R	0.02094	Nitrososphaera cluster	Nitrososphaera subcluster 3	Nitrososphaera subcluster 3.1	EF207219
RevOTU-97%-0045	0	0	0	0	0	0	0	2	0	0		0	0		0	0	131		0	FV4B4XA02JU129	0.03441	Nitrososphaera cluster	Nitrososphaera cluster	Nitrososphaera cluster	DQ278573
RevOTU-97%-0046	0	0	0	8	1	0	0	0	6	0		0	0		0	0	0		0	FV4B4XA02HURFZ	0.08224	N'sphaera sister cluster	N'sphaera sister subcluster 2	N'sphaera sister subcluster 2	EU651245
RevOTU-97%-0047	2	0	0	0	0	0	0	0	0	0		0	0		0	0	0		0	FV4B4XA02H3LRC	0.07983	N'sphaera sister cluster	N'sphaera sister subcluster 2	N'sphaera sister subcluster 2	EU651245
RevOTU-97%-0048	0	17	0	5	13	2	6	60	21	4		0	0		0	0	0		0	FV4B4XA02GL68L	0.06316	Nitrososphaera cluster	Nitrososphaera subcluster 3	Nitrososphaera subcluster 3.1	DQ501037
RevOTU-97%-0049	0	0	0	0	0	0	0	0	0	0		0	2		0	0	44		0	FV4B4XA02JEZ7D	0.07249	Nitrososphaera cluster	Nitrososphaera subcluster 8	Nitrososphaera subcluster 8.1	EU590481
RevOTU-97%-0050	1	44	0	6	10	5	0	1	0	4		0	0		0	0	0		0	FV4B4XA02INXF3	0.07672	Nitrososphaera cluster	Nitrososphaera subcluster 9	Nitrososphaera subcluster 9	EU671718
RevOTU-97%-0051	8	0	0	0	0	0	0	0	0	0		0	0		0	0	0		0	FV4B4XA02HT8Q2	0.09524	Nitrososphaera cluster	Nitrososphaera subcluster 7	Nitrososphaera subcluster 7.1	EF207225
RevOTU-97%-0052	0	0	0	0	0	0	0	0	0	0		0	0		0	0	41		0	FV4B4XA02ISH50	0.0411	Nitrososphaera cluster	Nitrososphaera cluster	Nitrososphaera cluster	DQ304866
RevOTU-97%-0053	0	23	0	0	5	4	1	6	0	15		0	0		0	0	0		0	FV4B4XA02GNHPA	0.1017	N'sphaera sister cluster	N'sphaera sister subcluster 2	N'sphaera sister subcluster 2	EU651245
RevOTU-97%-0054	0	1	0	0	3	0	0	0	3	0		0	0		0	0	0		0	FV4B4XA02ID8D2	0.0552	N'sphaera sister cluster	N'sphaera sister subcluster 2	N'sphaera sister subcluster 2	EU651245
RevOTU-97%-0055	0	0	0	0	1	0	1	4	0	0		0	0		0	0	0		0	FV4B4XA02G1DFW	0.1303	Nitrososphaera cluster	Nitrososphaera subcluster 9	Nitrososphaera subcluster 9	EU651089
RevOTU-97%-0056	0	0	0	0	0	0	0	0	0	0		6	0		0	0	0		0	FV4B4XA02G3OM4	0.07579	Nitrososphaera cluster	Nitrososphaera subcluster 7	Nitrososphaera subcluster 7.2	EU667885
RevOTU-97%-0057	0	28	0	4	4	2	0	0	4	3		0	0		0	0	0		0	FV4B4XA02JUAQF	0.05466	N'sphaera sister cluster	N'sphaera sister subcluster 2	N'sphaera sister subcluster 2	EU651245
RevOTU-97%-0058	0	2	0	0	2	1	0	1	0	0		0	0		0	0	0		0	FV4B4XA02H20OZ	0.03788	Nitrososphaera cluster	Nitrososphaera subcluster 3	Nitrososphaera subcluster 3.1	DQ501037
RevOTU-97%-0059	1	23	3	6	116	22	69	171	54	13		0	0		0	0	0		0	FV4B4XA02IB130	0.08	Nitrososphaera cluster	Nitrososphaera subcluster 9	Nitrososphaera subcluster 9	EU651089
RevOTU-97%-0060	0	142	0	2	33	20	5	16	9	19		0	0		0	0	0		0	FV4B4XA02HWCXQ	0.09149	N'sphaera sister cluster	N'sphaera sister subcluster 2	N'sphaera sister subcluster 2	EU651245
RevOTU-97%-0061	0	0	0	0	0	0	0	0	0	0		0	0		0	0	6		0	FV4B4XA02HGQX3	0.02743	Nitrososphaera cluster	Nitrososphaera subcluster 8	Nitrososphaera subcluster 8.1	EU590481
RevOTU-97%-0062	4	0	0	0	0	0	0	0	0	0		0	0		0	0	0		0	FV4B4XA02IYA80	0.1657	Nitrososphaera cluster	soil subcluster	soil subcluster	EU651245
RevOTU-97%-0063	0	0	0	0	0	0	0	0	0	0		0	0		3	0	0		0	FV4B4XA02H4Y9Y	0.04863	N'sphaera sister cluster	N'sphaera sister subcluster 1	N'sphaera sister subcluster 1.1	DQ534698
RevOTU-97%-0064	0	6	0	1	0	2	0	0	12	0		0	0		0	0	0		0	FV4B4XA02JC4LH	0.07595	N'sphaera sister cluster	N'sphaera sister subcluster 2	N'sphaera sister subcluster 2	EU651245
RevOTU-97%-0065	0	18	0	1	2	5	0	1	24	5		0	0		0	0	0		0	FV4B4XA02F7QJ1	0.06969	N'sphaera sister cluster	N'sphaera sister subcluster 2	N'sphaera sister subcluster 2	EU651245
RevOTU-97%-0066	0	0	0	0	0	0	0	0	0	0		0	0		77	0	0		0	FV4B4XA02H8KQ0	0.04261	Nitrosopumilus cluster	Nitrosopumilus subcluster 15	Nitrosopumilus subcluster 15	EU099951
RevOTU-97%-0067	2	0	0	0	0	0	2	0	0	0		623	0		0	0	0		0	FV4B4XA02IKGZK	0.02817	Nitrososphaera cluster	Nitrososphaera subcluster 7	Nitrososphaera subcluster 7.2	EU885696
RevOTU-97%-0068	1	0	0	0	8	0	6	39	5	5		0	0		0	0	0		0	FV4B4XA02I7M5I	0.05352	Nitrososphaera cluster	Nitrososphaera cluster	Nitrososphaera cluster	DQ501053
RevOTU-97%-0069	0	0	0	4	0	2	0	0	5	0		0	0		0	0	0		0	FV4B4XA02JU3PP	0.04051	Nitrososphaera cluster	Nitrososphaera subcluster 3	Nitrososphaera subcluster 3.1	EF207219
RevOTU-97%-0070	0	0	14	4	144	19	52	228	11	4		0	0		0	0	0		0	FV4B4XA02IDAAH	0.07786	Nitrososphaera cluster	Nitrososphaera subcluster 9	Nitrososphaera subcluster 9	EU671718
RevOTU-97%-0071	0	5	0	16	0	4	0	0	19	1		0	0		0	0	0		0	FV4B4XA02IKU54	0.04482	Nitrososphaera cluster	Nitrososphaera subcluster 3	Nitrososphaera subcluster 3.1	DQ501037
RevOTU-97%-0072	0	0	0	0	0	0	0	0	0	0		0	0		3	0	0		0	FV4B4XA02JJ87A	0.03586	Nitrososphaera cluster	Nitrososphaera subcluster 4	Nitrososphaera subcluster 4.1	GU931377
RevOTU-97%-0073	1	0	0	0	0	0	0	0	0	0		0	0		0	0	0		0	FV4B4XA02GDL2J	0.1181	Nitrososphaera cluster	Nitrososphaera subcluster 7	Nitrososphaera subcluster 7.1	EF207225
RevOTU-97%-0074	0	0	0	0	0	0	0	0	0	0		0	0		1	0	0		0	FV4B4XA02ITX5K	0.06329	Nitrosopumilus cluster	Nitrosopumilus subcluster 15	Nitrosopumilus subcluster 15	EU099951
RevOTU-97%-0075	0	0	0	0	0	0	0	0	0	0		0	0		61	0	3		0	FV4B4XA02IODE3	0.02786	Nitrososphaera cluster	Nitrososphaera subcluster 4	Nitrososphaera subcluster 4.1	DQ148901
RevOTU-97%-0076	3	0	0	0	0	0	0	0	0	0		0	0		0	0	0		0	FV4B4XA02HJBSS	0.04237	Nitrososphaera cluster	Nitrososphaera subcluster 7	Nitrososphaera subcluster 7.2	EU885696
RevOTU-97%-0077	0	0	0	0	0	0	0	0	0	0		0	0		0	0	2		0	FV4B4XA02I1Z2G	0.03089	Nitrososphaera cluster	Nitrososphaera subcluster 8	Nitrososphaera subcluster 8.1	EU590481
RevOTU-97%-0078	6	0	0	9	1	0	0	0	3	2		0	0		0	0	0		0	FV4B4XA02JVE49	0.04752	Nitrososphaera cluster	Nitrososphaera subcluster 3	Nitrososphaera subcluster 3.1	EF207219
RevOTU-97%-0079	1	0	0	0	0	0	0	0	0	0		0	0		0	0	0		0	FV4B4XA02IS4SO	0.05508	Nitrososphaera cluster	Nitrososphaera subcluster 7	Nitrososphaera subcluster 7.2	EU885696
RevOTU-97%-0080	1	96	1	183	19	20	7	26	297	14		0	0		0	0	0		0	FV4B4XA02JZK0R	0.04969	Nitrososphaera cluster	Nitrososphaera subcluster 3	Nitrososphaera subcluster 3.1	DQ304889
RevOTU-97%-0081	0	0	0	0	0	0	0	0	0	0		2	0		0	0	0		0	FV4B4XA02FNI4G	0.04237	Nitrososphaera cluster	Nitrososphaera subcluster 7	Nitrososphaera subcluster 7.2	EU885696
RevOTU-97%-0082	1	0	0	0	0	0	0	0	0	0		0	0		0	0	0		0	FV4B4XA02H2FTC	0.1755	Nitrososphaera cluster	soil subcluster	soil subcluster	EU651245
RevOTU-97%-0083	1	0	0	1	8	0	20	101	9	12		0	0		0	0	0		0	FV4B4XA02HECGT	0.07839	Nitrososphaera cluster	Nitrososphaera subcluster 3	Nitrososphaera subcluster 3.1	EF207219
RevOTU-97%-0084	0	15	1	0	3	7	1	0	7	4		0	0		0	0	0		0	FV4B4XA02JLW0K	0.09766	N'sphaera sister cluster	N'sphaera sister subcluster 2	N'sphaera sister subcluster 2	GQ142756
RevOTU-97%-0085	0	0	0	0	0	0	0	0	0	0		0	0		0	0	1		0	FV4B4XA02IXIAC	0.05297	Nitrososphaera cluster	Nitrososphaera subcluster 4	Nitrososphaera subcluster 4.1	DQ534857
RevOTU-97%-0086	0	0	0	0	0	0	0	0	0	0		0	0		13	0	0		0	FV4B4XA02HLQSR	0.04242	N'sphaera sister cluster	N'sphaera sister subcluster 1	N'sphaera sister subcluster 1.1	DQ534698
RevOTU-97%-0087	15	10	0	35	1	4	0	0	49	3		0	0		0	0	0		0	FV4B4XA02GAXM7	0.04671	Nitrososphaera cluster	Nitrososphaera subcluster 3	Nitrososphaera subcluster 3.1	EF207219
RevOTU-97%-0088	307	0	0	14	19	1	0	0	1	0		0	0		0	0	0		0	FV4B4XA02I4T6D	0.03441	Nitrososphaera cluster	Nitrososphaera subcluster 3	Nitrososphaera subcluster 3.2	DQ534700
RevOTU-97%-0089	0	0	0	0	0	0	0	0	0	0		0	2		0	0	0		0	FV4B4XA02FZ0II	0.07447	Nitrososphaera cluster	Nitrososphaera subcluster 7	Nitrososphaera subcluster 7.2	EU667885
RevOTU-97%-0090	3	0	0	4	0	3	0	0	5	0		0	0		0	0	0		0	FV4B4XA02JG0FC	0.1401	N'sphaera sister cluster	N'sphaera sister subcluster 2	N'sphaera sister subcluster 2	EU651245
RevOTU-97%-0091	0	6	0	0	0	0	0	0	0	0		0	0		0	0	0		0	FV4B4XA02HRG7Q	0.1208	Nitrososphaera cluster	Nitrososphaera subcluster 9	Nitrososphaera subcluster 9	EU590455
RevOTU-97%-0092	3	0	0	0	0	0	0	0	0	0		0	0		0	0	0		0	FV4B4XA02G1Z65	0.09787	Nitrososphaera cluster	Nitrososphaera subcluster 3	Nitrososphaera subcluster 3.1	GQ863207
RevOTU-97%-0093	0	0	0	0	0	0	0	0	1	0		0	0		0	0	0		0	FV4B4XA02G5QX7	0.09766	Nitrososphaera cluster	Nitrososphaera subcluster 3	Nitrososphaera subcluster 3.1	EF207219
RevOTU-97%-0094	26	0	0	0	0	0	0	0	0	0		0	0		0	0	0		0	FV4B4XA02HSRCS	0.03471	Nitrososphaera cluster	Nitrososphaera subcluster 7	Nitrososphaera subcluster 7.1	EF207225
RevOTU-97%-0095	0	0	0	0	0	0	0	0	0	0		0	0		0	0	1		0	FV4B4XA02GMSGE	0.07188	Nitrososphaera cluster	Nitrososphaera subcluster 8	Nitrososphaera subcluster 8.1	EU590481
RevOTU-97%-0096	6	0	0	1	0	0	0	0	0	0		0	0		0	0	0		0	FV4B4XA02FZAMP	0.1062	N'sphaera sister cluster	N'sphaera sister subcluster 2	N'sphaera sister subcluster 2	EU651245
RevOTU-97%-0097	0	10	0	0	2	0	0	0	2	0		0	0		0	0	0		0	FV4B4XA02IIATV	0.07729	N'sphaera sister cluster	N'sphaera sister subcluster 2	N'sphaera sister subcluster 2	EU651245
RevOTU-97%-0098	22	0	0	0	0	0	0	0	0	0		0	0		0	0	0		0	FV4B4XA02IKYXF	0.04936	Nitrososphaera cluster	Nitrososphaera subcluster 7	Nitrososphaera subcluster 7.2	EU885696
RevOTU-97%-0099	0	2	0	1	0	0	0	0	0	0		0	0		0	0	0		0	FV4B4XA02GFMVM	0.08511	Nitrososphaera cluster	Nitrososphaera subcluster 3	Nitrososphaera subcluster 3.1	DQ312275
RevOTU-97%-0100	0	0	0	3	0	0	0	0	0	0		0	0		0	0	0		0	FV4B4XA02HT2HX	0.1483	Nitrososphaera cluster	N'sphaera sister subcluster 2	N'sphaera sister subcluster 2	EU651245
RevOTU-97%-0101	0	1	9	0	0	2	0	5	0	0		0	0		0	0	0		0	FV4B4XA02GW9XV	0.08798	Nitrososphaera cluster	N'sphaera sister subcluster 1	N'sphaera sister subcluster 1.1	EU590198
RevOTU-97%-0102	0	0	0	0	0	0	0	0	0	0		0	0		12	48	0		0	FV4B4XA02JJBTT	0.176	Nitrososphaera cluster	soil subcluster	soil subcluster	EU590241
RevOTU-97%-0103	8	0	0	0	0	0	0	0	0	0		0	0		0	0	0		0	FV4B4XA02J5DKZ	0.05322	Nitrososphaera cluster	Nitrososphaera subcluster 7	Nitrososphaera subcluster 7.2	EU885576
RevOTU-97%-0104	22	0	0	0	0	0	0	0	0	0		0	0		0	0	0		0	FV4B4XA02JNI6K	0.1285	N'sphaera sister cluster	N'sphaera sister subcluster 2	N'sphaera sister subcluster 2	EU651245
RevOTU-97%-0105	0	0	0	0	0	0	0	0	2	0		0	0		0	0	0		0	FV4B4XA02GMEUB	0.1	N'sphaera sister cluster	N'sphaera sister subcluster 2	N'sphaera sister subcluster 2	EU651245
RevOTU-97%-0106	0	44	4	0	33	8	27	47	6	18		0	0		0	0	0		0	FV4B4XA02H2935	0.03621	Nitrososphaera cluster	Nitrososphaera subcluster 6	Nitrososphaera subcluster 6.1	DQ148584
RevOTU-97%-0107	0	0	0	0	0	0	0	1	0	0		0	0		0	0	0		0	FV4B4XA02FL3JS	0.1123	Nitrososphaera cluster	Nitrososphaera subcluster 9	Nitrososphaera subcluster 9	EU671718
RevOTU-97%-0108	76	59	0	194	25	18	0	0	20	8		0	0		0	0	0		0	FV4B4XA02IOK9T	0.08798	Nitrososphaera cluster	Nitrososphaera subcluster 3	Nitrososphaera subcluster 3.1	EF207219
RevOTU-97%-0109	0	0	0	0	0	2	0	0	1	0		0	0		0	0	0		0	FV4B4XA02JNWNV	0.0234	Nitrososphaera cluster	Nitrososphaera subcluster 8	Nitrososphaera subcluster 8.1	EU885697
RevOTU-97%-0110	0	8	4	0	8	2	0	74	0	4		0	0		0	0	0		0	FV4B4XA02HWJGP	0.06667	Nitrososphaera cluster	Nitrososphaera cluster	Nitrososphaera cluster	EU315718
RevOTU-97%-0111	0	1	0	0	0	0	0	0	0	0		0	0		0	0	0		0	FV4B4XA02JCOM6	0.09149	Nitrososphaera cluster	Nitrososphaera subcluster 3	Nitrososphaera subcluster 3.1	DQ501037
RevOTU-97%-0112	0	0	0	0	12	0	0	10	1	0		0	0		0	0	0		0	FV4B4XA02G57UI	0.05319	Nitrososphaera cluster	Nitrososphaera cluster	Nitrososphaera cluster	EU671103
RevOTU-97%-0113	0	5	0	0	0	1	0	0	9	1		0	0		0	0	0		0	FV4B4XA02IG1HA	0.08814	Nitrososphaera cluster	Nitrososphaera subcluster 11	Nitrososphaera subcluster 11	GQ142511
RevOTU-97%-0114	0	0	1	0	0	2	0	0	3	1		0	0		0	0	0		0	FV4B4XA02H74BK	0.06264	N'sphaera sister cluster	N'sphaera sister subcluster 1	N'sphaera sister subcluster 1.1	GQ226088
RevOTU-97%-0115	13	0	0	0	1	0	0	0	0	0		0	0		0	0	0		0	FV4B4XA02JRHR5	0.02766	Nitrososphaera cluster	Nitrososphaera subcluster 5	Nitrososphaera subcluster 5.1	DQ148678
RevOTU-97%-0116	20	0	0	0	2	0	0	0	0	0		0	0		0	0	0		0	FV4B4XA02FZUCI	0.04507	Nitrososphaera cluster	Nitrososphaera subcluster 7	Nitrososphaera subcluster 7.1	EF207225
RevOTU-97%-0117	0	0	0	1	2	0	0	9	1	0		0	0		0	0	0		0	FV4B4XA02IVSV0	0.03553	Nitrososphaera cluster	Nitrososphaera subcluster 3	Nitrososphaera subcluster 3.1	DQ501037
RevOTU-97%-0118	0	0	0	0	0	0	0	0	0	0		0	0		0	0	0		5	FV4B4XA02GYZGE	0.03191	Nitrososphaera cluster	Nitrososphaera subcluster 11	Nitrososphaera subcluster 11	DQ278578
RevOTU-97%-0119	2	54	0	90	13	18	1	15	213	9		0	0		0	0	0		0	FV4B4XA02JS45A	0.0617	Nitrososphaera cluster	Nitrososphaera subcluster 3	Nitrososphaera subcluster 3.1	DQ501037
RevOTU-97%-0120	0	11	0	15	0	2	2	0	12	1		0	0		0	0	0		0	FV4B4XA02JVGAE	0.07021	Nitrososphaera cluster	Nitrososphaera subcluster 3	Nitrososphaera subcluster 3.1	DQ501037
RevOTU-97%-0121	0	0	0	1	0	0	0	0	2	0		0	0		0	0	0		0	FV4B4XA02IW2IY	0.05139	Nitrososphaera cluster	Nitrososphaera subcluster 3	Nitrososphaera subcluster 3.1	DQ501037
RevOTU-97%-0122	6	0	0	0	0	0	0	0	0	0		0	0		0	0	0		0	FV4B4XA02HD8IW	0.1092	N'sphaera sister cluster	N'sphaera sister subcluster 2	N'sphaera sister subcluster 2	EU651245
RevOTU-97%-0123	0	0	0	0	0	1	0	0	1	0		0	0		0	0	0		0	FV4B4XA02HJ62Z	0.09657	Nitrososphaera cluster	Nitrososphaera subcluster 6	Nitrososphaera subcluster 6.1	EU315723
RevOTU-97%-0124	0	0	0	0	0	0	0	0	0	0		0	0		0	15	0		0	FV4B4XA02GHIL7	0.08761	N'sphaera sister cluster	N'sphaera sister subcluster 2	N'sphaera sister subcluster 2	EU651245
RevOTU-97%-0125	4	46	0	13	109	22	71	164	42	9		0	0		0	0	0		0	FV4B4XA02FZ3KX	0.08992	Nitrososphaera cluster	Nitrososphaera subcluster 9	Nitrososphaera subcluster 9	EU651089
RevOTU-97%-0126	12	0	0	0	0	0	0	0	0	0		0	0		0	0	0		0	FV4B4XA02H7FCU	0.04208	Nitrososphaera cluster	Nitrososphaera subcluster 7	Nitrososphaera subcluster 7.2	EU885696
RevOTU-97%-0127	0	0	0	0	0	0	0	0	0	0		0	0		4	0	0		0	FV4B4XA02H99HN	0.04691	N'sphaera sister cluster	N'sphaera sister subcluster 1	N'sphaera sister subcluster 1.1	DQ534698
RevOTU-97%-0128	0	0	0	1	0	0	0	0	0	0		0	0		0	0	0		0	FV4B4XA02IGELN	0.08511	Nitrososphaera cluster	Nitrososphaera subcluster 3	Nitrososphaera subcluster 3.1	DQ501037
RevOTU-97%-0129	173	0	0	4	13	0	0	0	0	0		0	0		0	0	0		0	FV4B4XA02F2Z6Z	0.07107	Nitrososphaera cluster	Nitrososphaera subcluster 3	Nitrososphaera subcluster 3.1	DQ501037
RevOTU-97%-0130	0	43	0	32	11	7	1	0	7	5		0	0		0	0	0		0	FV4B4XA02G402B	0.05677	Nitrososphaera cluster	Nitrososphaera subcluster 3	Nitrososphaera subcluster 3.1	DQ501037
RevOTU-97%-0131	0	103	0	158	16	30	0	9	19	12		0	0		0	0	0		0	FV4B4XA02IR3KQ	0.04843	Nitrososphaera cluster	Nitrososphaera subcluster 3	Nitrososphaera subcluster 3.1	EF207214
RevOTU-97%-0132	0	0	0	5	0	0	1	0	7	0		0	0		0	0	0		0	FV4B4XA02GNLS6	0.0364	Nitrososphaera cluster	Nitrososphaera subcluster 3	Nitrososphaera subcluster 3.1	EF207219
RevOTU-97%-0133	123	0	0	77	5	8	0	0	96	0		0	0		0	0	0		0	FV4B4XA02F7IYF	0.06263	Nitrososphaera cluster	Nitrososphaera subcluster 3	Nitrososphaera subcluster 3.1	GQ863207
RevOTU-97%-0134	1	0	0	1	0	0	0	0	0	0		0	0		0	0	0		0	FV4B4XA02JM7BC	0.128	N'sphaera sister cluster	N'sphaera sister subcluster 2	N'sphaera sister subcluster 2	EU651245
RevOTU-97%-0135	0	0	0	0	0	0	0	0	2	0		0	0		0	0	0		0	FV4B4XA02HCI7A	0.03057	Nitrososphaera cluster	Nitrososphaera subcluster 3	Nitrososphaera subcluster 3.1	DQ501037
RevOTU-97%-0136	0	4	0	70	0	0	0	0	8	0		0	0		0	0	0		0	FV4B4XA02JV1VP	0.05211	Nitrososphaera cluster	Nitrososphaera subcluster 3	Nitrososphaera subcluster 3.1	EF207214
RevOTU-97%-0137	0	0	0	0	0	0	0	0	0	0		0	0		0	0	0		2173	FV4B4XA02HZOH2	0.01528	Nitrososphaera cluster	Nitrososphaera subcluster 7	Nitrososphaera subcluster 7	DQ534703
RevOTU-97%-0138	6	0	0	0	0	0	0	0	0	0		0	0		0	0	0		0	FV4B4XA02GP8NM	0.05353	Nitrososphaera cluster	Nitrososphaera subcluster 7	Nitrososphaera subcluster 7.1	AB545961
RevOTU-97%-0139	0	4	0	0	0	0	0	1	8	1		0	0		0	0	0		0	FV4B4XA02JE93R	0.1983	Nitrososphaera cluster	soil subcluster	soil subcluster	GQ142756
RevOTU-97%-0140	56	0	0	0	2	0	0	0	0	0		0	0		0	0	0		0	FV4B4XA02JMYVE	0.04506	Nitrososphaera cluster	Nitrososphaera subcluster 7	Nitrososphaera subcluster 7.1	AB545961
RevOTU-97%-0141	0	0	0	0	0	0	0	0	0	0		0	0		20	0	17		0	FV4B4XA02HF9JY	0.02808	Nitrososphaera cluster	Nitrososphaera subcluster 6	Nitrososphaera subcluster 6.1	DQ534823
RevOTU-97%-0142	11	0	0	0	1	0	0	0	0	0		0	0		0	0	0		0	FV4B4XA02IODWF	0.1309	N'sphaera sister cluster	N'sphaera sister subcluster 2	N'sphaera sister subcluster 2	EU651245
RevOTU-97%-0143	1	0	0	0	0	0	0	0	0	0		0	0		0	0	0		0	FV4B4XA02HP3HR	0.06867	Nitrososphaera cluster	Nitrososphaera subcluster 7	Nitrososphaera subcluster 7.1	AB545961
RevOTU-97%-0144	5	0	0	0	1	0	0	0	0	0		0	0		0	0	0		0	FV4B4XA02G1SK9	0.0942	Nitrososphaera cluster	Nitrososphaera subcluster 3	Nitrososphaera subcluster 3.1	DQ501037
RevOTU-97%-0145	0	0	0	0	0	0	0	0	0	0		0	0		0	0	0		114	FV4B4XA02GNNFL	0.05185	Nitrososphaera cluster	Nitrososphaera subcluster 7	Nitrososphaera subcluster 7	DQ534703
RevOTU-97%-0146	0	0	15	0	13	0	13	59	0	3		0	0		0	0	5		0	FV4B4XA02J3A80	0.04139	Nitrososphaera cluster	Nitrososphaera cluster	Nitrososphaera cluster	DQ148596
RevOTU-97%-0147	4	0	0	0	6	0	0	0	0	0		0	0		0	0	0		0	FV4B4XA02FYNOX	0.04636	Nitrososphaera cluster	Nitrososphaera subcluster 3	Nitrososphaera subcluster 3.2	FJ601552
RevOTU-97%-0148	0	0	0	0	0	0	0	0	0	1		0	0		162	0	4		0	FV4B4XA02GODOM	0.02639	Nitrososphaera cluster	Nitrososphaera subcluster 4	Nitrososphaera subcluster 4.1	AB353462
RevOTU-97%-0149	0	0	0	1	0	0	0	0	0	0		0	0		0	0	0		0	FV4B4XA02FY3EL	0.1713	Nitrososphaera cluster	soil subcluster	soil subcluster	GQ142756
RevOTU-97%-0150	0	0	0	0	0	0	0	0	0	0		0	0		12	0	0		0	FV4B4XA02IHU96	0.04481	Nitrososphaera cluster	Nitrososphaera subcluster 4	Nitrososphaera subcluster 4.1	AB353462
RevOTU-97%-0151	13	0	0	0	1	0	0	0	0	0		0	0		0	0	0		0	FV4B4XA02IF9LZ	0.09892	Nitrososphaera cluster	Nitrososphaera subcluster 3	Nitrososphaera subcluster 3.1	DQ312275
RevOTU-97%-0152	0	0	2	0	0	0	0	0	0	0		0	0		0	0	0		0	FV4B4XA02F2ZVD	0.08798	Nitrososphaera cluster	Nitrososphaera cluster	Nitrososphaera cluster	DQ148596
RevOTU-97%-0153	4	0	0	0	0	0	0	0	0	0		0	0		0	0	0		0	FV4B4XA02GFC0M	0.04623	Nitrososphaera cluster	Nitrososphaera subcluster 3	Nitrososphaera subcluster 3.2	DQ312284
RevOTU-97%-0154	0	0	0	0	0	0	0	0	0	0		0	0		0	2	0		5	FV4B4XA02GJQ6Q	0.01201	Nitrososphaera cluster	Nitrososphaera subcluster 8	Nitrososphaera subcluster 8.2	DQ304868
RevOTU-97%-0155	0	1	0	0	0	0	0	0	0	0		0	0		0	0	0		0	FV4B4XA02FWVJX	0.1073	Nitrososphaera cluster	Nitrososphaera subcluster 3	Nitrososphaera subcluster 3.1	DQ501037
RevOTU-97%-0156	0	0	0	0	0	0	0	0	0	0		0	0		65	0	0		0	FV4B4XA02JHI15	0.05579	Nitrososphaera cluster	Nitrososphaera subcluster 4	Nitrososphaera subcluster 4.1	EU025155
RevOTU-97%-0157	0	2	0	0	0	2	0	5	39	0		0	0		0	0	0		0	FV4B4XA02IEBRX	0.1114	N'sphaera sister cluster	N'sphaera sister subcluster 1	N'sphaera sister subcluster 1.1	DQ278583
RevOTU-97%-0158	0	7	0	6	2	0	0	13	42	3		0	0		0	0	0		0	FV4B4XA02JAVID	0.07458	Nitrososphaera cluster	Nitrososphaera cluster	Nitrososphaera cluster	EU315718
RevOTU-97%-0159	0	7	0	0	3	1	2	4	1	2		0	0		0	0	0		0	FV4B4XA02FRFI9	0.08101	Nitrososphaera cluster	Nitrososphaera subcluster 9	Nitrososphaera subcluster 9	EU651089
RevOTU-97%-0160	0	0	0	2	0	0	0	0	15	0		0	0		0	0	0		0	FV4B4XA02HDB62	0.07082	Nitrososphaera cluster	Nitrososphaera subcluster 3	Nitrososphaera subcluster 3.1	DQ501037
RevOTU-97%-0161	0	0	0	0	0	0	0	0	0	0		0	0		0	0	21		0	FV4B4XA02GV26X	0.01689	Nitrososphaera cluster	Nitrososphaera cluster	Nitrososphaera cluster	DQ278573
RevOTU-97%-0162	0	35	0	13	0	10	0	0	16	0		0	0		0	0	0		0	FV4B4XA02HFGJK	0.1553	Nitrososphaera cluster	soil subcluster	soil subcluster	DQ304866
RevOTU-97%-0163	0	0	0	0	0	0	0	0	0	0		0	0		1	0	0		0	FV4B4XA02GU9O3	0.1121	Nitrososphaera cluster	Nitrososphaera subcluster 6	Nitrososphaera subcluster 6.1	DQ278494
RevOTU-97%-0164	0	0	0	0	0	0	0	0	0	2		0	0		0	0	0		0	FV4B4XA02GXBZN	0.1266	N'sphaera sister cluster	N'sphaera sister subcluster 2	N'sphaera sister subcluster 2	FJ853272
RevOTU-97%-0165	0	0	12	0	9	0	5	29	0	0		0	0		0	0	0		0	FV4B4XA02J1RZY	0.04506	Nitrososphaera cluster	Nitrososphaera cluster	Nitrososphaera cluster	DQ148596
RevOTU-97%-0166	1	0	0	5	0	0	0	0	0	0		0	0		0	0	0		0	FV4B4XA02FR9ED	0.06652	Nitrososphaera cluster	Nitrososphaera subcluster 3	Nitrososphaera subcluster 3.2	FJ601552
RevOTU-97%-0167	0	2	0	0	1	0	0	0	0	0		0	0		0	0	0		0	FV4B4XA02IE3O7	0.08369	N'sphaera sister cluster	N'sphaera sister subcluster 2	N'sphaera sister subcluster 2	EU651245
RevOTU-97%-0168	0	0	0	0	1	0	0	0	0	0		0	0		0	0	0		0	FV4B4XA02G55SX	0.05579	Nitrososphaera cluster	Nitrososphaera subcluster 3	Nitrososphaera subcluster 3.2	FJ601552
RevOTU-97%-0169	0	1	0	0	0	0	0	0	0	0		0	0		0	0	0		0	FV4B4XA02F1GQD	0.07082	Nitrososphaera cluster	Nitrososphaera subcluster 3	Nitrososphaera subcluster 3.1	DQ501037
RevOTU-97%-0170	15	0	0	0	0	0	0	0	0	0		0	0		0	0	0		0	FV4B4XA02FJ5XN	0.1695	Nitrososphaera cluster	soil subcluster	soil subcluster	EU651245
RevOTU-97%-0171	0	0	0	3	0	0	0	0	0	0		0	0		0	0	0		0	FV4B4XA02I7S05	0.1015	Nitrososphaera cluster	Nitrososphaera subcluster 3	Nitrososphaera subcluster 3.1	DQ312275
RevOTU-97%-0172	0	0	0	2	0	0	1	0	1	0		0	0		0	0	0		0	FV4B4XA02GNBMA	0.06667	Nitrososphaera cluster	Nitrososphaera subcluster 3	Nitrososphaera subcluster 3.1	EF207219
RevOTU-97%-0173	2	0	0	0	0	0	0	0	0	0		7	0		0	0	0		0	FV4B4XA02I65J6	0.05435	Nitrososphaera cluster	Nitrososphaera subcluster 7	Nitrososphaera subcluster 7.2	EU885696
RevOTU-97%-0174	0	0	0	1	0	0	0	0	0	0		0	0		0	0	0		0	FV4B4XA02JGAFS	0.1116	Nitrososphaera cluster	Nitrososphaera subcluster 3	Nitrososphaera subcluster 3.1	EF207219
RevOTU-97%-0175	0	1	0	4	0	0	0	0	0	0		0	0		0	0	0		0	FV4B4XA02I3GSL	0.07312	Nitrososphaera cluster	Nitrososphaera subcluster 3	Nitrososphaera subcluster 3.3	EU315733
RevOTU-97%-0176	0	5	0	14	0	8	0	1	0	1		0	0		0	0	0		0	FV4B4XA02FQPOW	0.1652	Nitrososphaera cluster	soil subcluster	soil subcluster	EF207219
RevOTU-97%-0177	0	0	0	0	0	0	0	0	0	0		0	0		0	0	0		117	FV4B4XA02GUSVD	0.03226	Nitrososphaera cluster	Nitrososphaera subcluster 7	Nitrososphaera subcluster 7	DQ534703
RevOTU-97%-0178	4	869	1	500	528	84	285	656	719	189		0	0		0	0	0		0	FV4B4XA02GNCZC	0.06438	Nitrososphaera cluster	Nitrososphaera subcluster 3	Nitrososphaera subcluster 3.1	GQ863207
RevOTU-97%-0179	0	0	0	0	0	0	0	0	0	0		0	0		0	0	1		0	FV4B4XA02GSLTR	0.05579	Nitrososphaera cluster	Nitrososphaera cluster	Nitrososphaera cluster	DQ278573
RevOTU-97%-0180	0	0	0	0	0	0	0	0	0	2		0	0		0	0	0		0	FV4B4XA02GNP8U	0.08584	Nitrososphaera cluster	Nitrososphaera subcluster 3	Nitrososphaera subcluster 3.1	DQ312293
RevOTU-97%-0181	0	0	0	25	0	0	0	0	2	1		0	0		0	0	0		0	FV4B4XA02H2WLZ	0.06566	Nitrososphaera cluster	Nitrososphaera subcluster 3	Nitrososphaera subcluster 3.1	DQ501037
RevOTU-97%-0182	0	14	0	2	2	1	0	2	5	0		0	0		0	0	0		0	FV4B4XA02FG1C7	0.07296	N'sphaera sister cluster	N'sphaera sister subcluster 2	N'sphaera sister subcluster 2	EU651245
RevOTU-97%-0183	0	0	0	1	0	0	0	0	0	0		0	0		0	0	0		0	FV4B4XA02HJ7Q1	0.09013	Nitrososphaera cluster	Nitrososphaera subcluster 3	Nitrososphaera subcluster 3.1	DQ312293
RevOTU-97%-0184	0	0	0	0	0	0	0	0	0	0		0	0		0	0	6		0	FV4B4XA02HKNPK	0.006452	Nitrososphaera cluster	Nitrososphaera subcluster 4	Nitrososphaera subcluster 4.1	DQ534886
RevOTU-97%-0185	0	0	0	0	0	0	0	0	0	0		0	2		0	0	0		0	FV4B4XA02IKHC7	0.03226	Nitrososphaera cluster	Nitrososphaera subcluster 5	Nitrososphaera subcluster 5	EU315713
RevOTU-97%-0186	3	36	1	24	3	14	0	0	83	3		0	0		0	0	0		0	FV4B4XA02GAU94	0.04	Nitrososphaera cluster	Nitrososphaera subcluster 3	Nitrososphaera subcluster 3.1	DQ278567
RevOTU-97%-0187	3	0	0	0	0	0	0	0	0	0		0	0		0	0	0		0	FV4B4XA02GZ6MB	0.1346	N'sphaera sister cluster	N'sphaera sister subcluster 2	N'sphaera sister subcluster 2	EU651245
RevOTU-97%-0188	0	0	0	0	0	0	0	0	0	0		0	0		0	0	0		37	FV4B4XA02J1HL8	0.03053	Nitrososphaera cluster	Nitrososphaera subcluster 7	Nitrososphaera subcluster 7	DQ534703
RevOTU-97%-0189	0	0	0	0	0	0	0	0	0	0		0	0		12	0	0		0	FV4B4XA02I8BZR	0.05388	Nitrososphaera cluster	Nitrososphaera subcluster 4	Nitrososphaera subcluster 4.1	AB353462
RevOTU-97%-0190	0	0	0	0	0	0	0	0	0	0		2	0		0	0	0		0	FV4B4XA02GGG6P	0.06009	Nitrososphaera cluster	Nitrososphaera subcluster 7	Nitrososphaera subcluster 7.2	EU885576
RevOTU-97%-0191	0	1	6	0	0	0	0	0	0	0		0	0		0	0	0		0	FV4B4XA02HAVXY	0.0431	Nitrososphaera cluster	Nitrososphaera subcluster 4	Nitrososphaera subcluster 4.1	DQ148904
RevOTU-97%-0192	0	1	0	0	3	6	3	6	4	0		0	0		0	0	0		0	FV4B4XA02GCWYP	0.1844	Nitrososphaera cluster	soil subcluster	soil subcluster	EU137860
RevOTU-97%-0193	0	0	0	0	0	0	0	0	0	0		0	0		24	4	0		0	FV4B4XA02IEZE7	0.03456	Nitrososphaera cluster	Nitrososphaera subcluster 4	Nitrososphaera subcluster 4.1	AB353462
RevOTU-97%-0194	0	0	2	0	3	0	0	0	0	0		0	0		0	0	0		0	FV4B4XA02IJPEQ	0.09013	Nitrososphaera cluster	Nitrososphaera cluster	Nitrososphaera cluster	DQ148596
RevOTU-97%-0195	0	0	0	0	0	0	0	0	0	0		0	0		7	0	0		0	FV4B4XA02HFP0V	0.05794	Nitrososphaera cluster	Nitrososphaera subcluster 4	Nitrososphaera subcluster 4.1	EU025155
RevOTU-97%-0196	1	0	0	0	0	0	0	0	0	0		0	0		0	0	0		0	FV4B4XA02GYO4G	0.1484	N'sphaera sister cluster	N'sphaera sister subcluster 2	N'sphaera sister subcluster 2	EU651245
RevOTU-97%-0197	0	0	0	1	0	0	0	0	0	0		0	0		0	0	0		0	FV4B4XA02HMZ5Z	0.06911	Nitrososphaera cluster	Nitrososphaera subcluster 8	Nitrososphaera subcluster 8.1	EU885697
RevOTU-97%-0198	0	0	0	0	0	0	0	0	0	0		0	0		159	0	1		0	FV4B4XA02F12G2	0.04719	Nitrososphaera cluster	Nitrososphaera subcluster 4	Nitrososphaera subcluster 4.1	AB353462
RevOTU-97%-0199	4	0	0	0	0	0	0	0	0	0		0	0		0	0	0		0	FV4B4XA02HTHXK	0.07343	Nitrososphaera cluster	Nitrososphaera subcluster 3	Nitrososphaera subcluster 3.1	EF207219
RevOTU-97%-0200	0	0	0	12	0	0	0	0	2	0		0	0		0	0	0		0	FV4B4XA02F0Y6L	0.06545	Nitrososphaera cluster	Nitrososphaera subcluster 3	Nitrososphaera subcluster 3.1	EF207219
RevOTU-97%-0201	0	2	0	1	1	0	1	2	1	0		0	0		0	0	0		0	FV4B4XA02I3M8N	0.04772	Nitrososphaera cluster	Nitrososphaera subcluster 3	Nitrososphaera subcluster 3.1	DQ501037
RevOTU-97%-0202	0	0	0	5	0	0	0	0	4	0		0	0		0	0	0		0	FV4B4XA02GQ4B3	0.02332	Nitrososphaera cluster	Nitrososphaera subcluster 3	Nitrososphaera subcluster 3.1	EF207219
RevOTU-97%-0203	0	0	0	0	0	0	0	0	0	0		0	0		1	0	0		0	FV4B4XA02G5J3J	0.09698	Nitrosopumilus cluster	Nitrosopumilus subcluster 15	Nitrosopumilus subcluster 15	EU099951
RevOTU-97%-0204	0	3	0	1	5	4	6	37	0	1		0	0		0	0	0		0	FV4B4XA02H6BHN	0.09935	Nitrososphaera cluster	Nitrososphaera subcluster 9	Nitrososphaera subcluster 9	EU651089
RevOTU-97%-0205	0	0	0	0	0	0	0	0	1	0		0	0		0	0	0		0	FV4B4XA02FS5KT	0.05184	N'sphaera sister cluster	N'sphaera sister subcluster 1	N'sphaera sister subcluster 1.1	EU590198
RevOTU-97%-0206	0	0	0	0	0	0	1	1	0	0		0	0		0	0	0		0	FV4B4XA02H5CB8	0.06048	Nitrososphaera cluster	Nitrososphaera subcluster 3	Nitrososphaera subcluster 3.1	DQ501037
RevOTU-97%-0207	0	0	0	0	0	0	0	0	0	0		0	0		0	0	3		0	FV4B4XA02FZCN1	0.05014	Nitrososphaera cluster	Nitrososphaera subcluster 4	Nitrososphaera subcluster 4.1	DQ148897
RevOTU-97%-0208	2	224	0	332	27	43	2	13	465	29		0	0		0	0	0		0	FV4B4XA02ISQ19	0.05955	Nitrososphaera cluster	Nitrososphaera subcluster 3	Nitrososphaera subcluster 3.1	GQ863207
RevOTU-97%-0209	0	0	0	0	0	0	31	0	0	0		0	0		0	0	0		0	FV4B4XA02J45AU	0.04104	Nitrososphaera cluster	Nitrososphaera subcluster 3	Nitrososphaera subcluster 3.1	DQ501115
RevOTU-97%-0210	7	0	0	1	1	0	0	0	0	0		0	0		0	0	0		0	FV4B4XA02IMMKR	0.07991	Nitrososphaera cluster	Nitrososphaera subcluster 3	Nitrososphaera subcluster 3.1	DQ501037
RevOTU-97%-0211	0	26	0	3	0	8	9	3	2	1		0	0		0	0	0		0	FV4B4XA02IHSE2	0.02247	Nitrososphaera cluster	Nitrososphaera subcluster 3	Nitrososphaera subcluster 3.1	DQ501115
RevOTU-97%-0212	2	0	0	5	0	0	0	0	0	0		0	0		0	0	0		0	FV4B4XA02HH8F2	0.0564	Nitrososphaera cluster	Nitrososphaera subcluster 3	Nitrososphaera subcluster 3.1	EF207219
RevOTU-97%-0213	0	0	0	0	0	0	0	0	0	0		17	0		0	0	0		0	FV4B4XA02H2N7A	0.1656	Nitrososphaera cluster	soil subcluster	soil subcluster	EU885696
RevOTU-97%-0214	1	60	0	63	0	2	0	0	5	1		0	0		0	0	0		0	FV4B4XA02HB09S	0.0354	Nitrososphaera cluster	Nitrososphaera subcluster 3	Nitrososphaera subcluster 3.1	EF207214
RevOTU-97%-0215	0	0	3	0	0	0	0	0	0	0		0	0		0	0	0		0	FV4B4XA02JCBQB	0.09071	Nitrososphaera cluster	Nitrososphaera subcluster 1	Nitrososphaera subcluster 1.1	FJ853249
RevOTU-97%-0216	0	0	0	0	0	0	0	0	0	0		0	0		0	0	0		2	FV4B4XA02GQYL1	0.04095	Nitrososphaera cluster	Nitrososphaera subcluster 3	Nitrososphaera subcluster 3.3	GQ143032
RevOTU-97%-0217	0	0	0	0	2	0	1	0	0	0		0	0		0	0	0		0	FV4B4XA02IB2F0	0.1506	Nitrososphaera cluster	soil subcluster	soil subcluster	GQ142393
RevOTU-97%-0218	0	17	1	35	1	4	6	6	112	5		0	0		0	0	0		0	FV4B4XA02JAZLW	0.0717	Nitrososphaera cluster	Nitrososphaera subcluster 3	Nitrososphaera subcluster 3.1	DQ312273
RevOTU-97%-0219	0	0	0	0	0	0	0	0	0	0		0	0		0	0	53		0	FV4B4XA02GA26E	0.03024	Nitrososphaera cluster	Nitrososphaera subcluster 6	Nitrososphaera subcluster 6.1	DQ534823
RevOTU-97%-0220	0	0	0	8	0	0	0	1	0	0		0	0		0	0	0		0	FV4B4XA02GE9L2	0.04803	Nitrososphaera cluster	Nitrososphaera subcluster 3	Nitrososphaera subcluster 3.1	DQ501037
RevOTU-97%-0221	10	0	0	0	0	0	0	0	0	0		0	0		0	0	0		0	FV4B4XA02JJV9I	0.1188	Nitrososphaera cluster	Nitrososphaera subcluster 3	Nitrososphaera subcluster 3.3	GQ143032
RevOTU-97%-0222	6	155	0	114	35	23	0	36	142	33		0	0		0	0	0		0	FV4B4XA02HQIRZ	0.06114	Nitrososphaera cluster	Nitrososphaera subcluster 3	Nitrososphaera subcluster 3.1	EF207214
RevOTU-97%-0223	0	0	0	0	0	0	0	0	0	0		0	0		0	0	0		19	FV4B4XA02HCZWS	0.04502	Nitrososphaera cluster	Nitrososphaera subcluster 7	Nitrososphaera subcluster 7	DQ534703
RevOTU-97%-0224	2	0	0	0	0	0	0	0	0	0		0	0		0	0	0		0	FV4B4XA02GTEDP	0.06263	Nitrososphaera cluster	Nitrososphaera subcluster 7	Nitrososphaera subcluster 7.1	EF207225
RevOTU-97%-0225	0	0	0	0	0	0	0	0	1	0		0	0		0	0	0		0	FV4B4XA02GT2RW	0.09307	N'sphaera sister cluster	N'sphaera sister subcluster 2	N'sphaera sister subcluster 2	EU651245
RevOTU-97%-0226	0	3	0	4	15	4	2	5	2	9		0	0		0	0	0		0	FV4B4XA02HAD7N	0.07127	N'sphaera sister cluster	N'sphaera sister subcluster 1	N'sphaera sister subcluster 1.1	DQ278583
RevOTU-97%-0227	0	1	0	17	0	0	3	3	9	1		0	0		0	0	0		0	FV4B4XA02HVVBI	0.06444	Nitrososphaera cluster	Nitrososphaera subcluster 3	Nitrososphaera subcluster 3.1	GQ863207
RevOTU-97%-0228	0	0	0	0	0	0	0	0	0	0		0	0		0	0	0		106	FV4B4XA02I2U4S	0.03913	Nitrosotalea cluster	Nitrosotalea subcluster 1	Nitrosotalea subcluster 1.1	GQ142802
RevOTU-97%-0229	0	0	0	12	0	0	0	0	0	0		0	0		0	0	0		0	FV4B4XA02JMOSL	0.08855	Nitrososphaera cluster	Nitrososphaera subcluster 3	Nitrososphaera subcluster 3.1	DQ501037
RevOTU-97%-0230	0	0	0	0	0	0	0	0	0	0		0	0		1	0	0		0	FV4B4XA02JKJ4X	0.115	Nitrosopumilus cluster	Nitrosopumilus subcluster 5	Nitrosopumilus subcluster 5.1	EU852677
RevOTU-97%-0231	0	622	0	119	131	24	18	7	222	43		0	0		0	0	0		0	FV4B4XA02FO3K7	0.08079	Nitrososphaera cluster	Nitrososphaera subcluster 3	Nitrososphaera subcluster 3.1	EF207214
RevOTU-97%-0232	0	4	0	0	2	0	0	1	0	1		0	0		0	0	0		0	FV4B4XA02GWXBH	0.1082	N'sphaera sister cluster	N'sphaera sister subcluster 2	N'sphaera sister subcluster 2	EU651245
RevOTU-97%-0233	30	0	0	0	2	0	0	0	0	0		0	0		0	0	0		0	FV4B4XA02HY305	0.04338	Nitrososphaera cluster	Nitrososphaera subcluster 3	Nitrososphaera subcluster 3.2	DQ312284
RevOTU-97%-0234	0	1	0	2	0	0	0	0	2	3		0	0		0	0	0		0	FV4B4XA02HF28S	0.07606	Nitrososphaera cluster	Nitrososphaera subcluster 3	Nitrososphaera subcluster 3.1	GQ863207
RevOTU-97%-0235	0	0	0	2	0	0	0	0	0	0		0	0		0	0	0		0	FV4B4XA02FT87Z	0.08207	Nitrososphaera cluster	Nitrososphaera subcluster 3	Nitrososphaera subcluster 3.3	EU885642
RevOTU-97%-0236	2	0	0	0	0	0	0	0	0	0		0	0		0	0	0		0	FV4B4XA02G4W62	0.06739	Nitrososphaera cluster	Nitrososphaera subcluster 3	Nitrososphaera subcluster 3.2	FJ601552
RevOTU-97%-0237	0	3	1	0	1	4	1	3	0	0		0	0		0	0	0		0	FV4B4XA02IGQTV	0.1082	Nitrososphaera cluster	Nitrososphaera subcluster 6	Nitrososphaera subcluster 6.1	DQ148584
RevOTU-97%-0238	0	0	2	0	0	1	0	0	0	0		0	0		0	0	0		0	FV4B4XA02HQSP0	0.1944	Nitrososphaera cluster	soil subcluster	soil subcluster	DQ534848
RevOTU-97%-0239	5	0	0	0	0	0	0	0	0	0		0	0		0	0	0		0	FV4B4XA02HMJFQ	0.05459	Nitrososphaera cluster	Nitrososphaera subcluster 7	Nitrososphaera subcluster 7.1	EF207225
RevOTU-97%-0240	0	119	2	21	127	38	99	177	59	19		0	0		0	0	0		0	FV4B4XA02JLC07	0.09396	Nitrososphaera cluster	Nitrososphaera subcluster 9	Nitrososphaera subcluster 9	EU651089
RevOTU-97%-0241	8	0	0	7	3	0	0	0	3	0		0	0		0	0	0		0	FV4B4XA02FW0XP	0.03125	Nitrososphaera cluster	Nitrososphaera subcluster 8	Nitrososphaera subcluster 8.1	EF207226
RevOTU-97%-0242	0	32	104	0	0	1	0	1	0	1		0	0		0	0	0		0	FV4B4XA02HZG6Y	0.09363	Nitrososphaera cluster	Nitrososphaera subcluster 1	Nitrososphaera subcluster 1.1	GQ863087
RevOTU-97%-0243	0	2	0	2	0	0	0	0	0	0		0	0		0	0	0		0	FV4B4XA02IIEXQ	0.0413	Nitrososphaera cluster	Nitrososphaera subcluster 3	Nitrososphaera subcluster 3.1	EF207214
RevOTU-97%-0244	0	0	0	3	0	0	0	0	0	0		0	0		0	0	0		0	FV4B4XA02JTUHE	0.04783	Nitrososphaera cluster	Nitrososphaera subcluster 3	Nitrososphaera subcluster 3.1	EF207219
RevOTU-97%-0245	0	0	0	0	0	0	0	0	0	0		0	0		0	0	0		15	FV4B4XA02HKS7U	0.01087	Nitrosotalea cluster	Nitrosotalea subcluster 1	Nitrosotalea subcluster 1.1	GQ142802
RevOTU-97%-0246	0	0	0	0	0	0	0	0	2	0		0	0		0	0	0		0	FV4B4XA02GW68Q	0.05652	Nitrososphaera cluster	Nitrososphaera subcluster 3	Nitrososphaera subcluster 3.1	DQ501037
RevOTU-97%-0247	0	108	4	39	43	16	30	87	114	8		0	0		0	0	0		0	FV4B4XA02FQQM9	0.1377	Nitrososphaera cluster	Nitrososphaera subcluster 1	Nitrososphaera subcluster 1.1	DQ501093
RevOTU-97%-0248	0	1	0	0	0	0	0	0	0	0		0	0		0	0	0		0	FV4B4XA02H17EK	0.04348	Nitrososphaera cluster	Nitrososphaera subcluster 3	Nitrososphaera subcluster 3.1	EF207214
RevOTU-97%-0249	0	0	0	1	0	0	0	0	0	0		0	0		0	0	0		0	FV4B4XA02HMV7X	0.09565	Nitrososphaera cluster	Nitrososphaera subcluster 3	Nitrososphaera subcluster 3.1	GQ863207
RevOTU-97%-0250	55	0	0	0	0	0	0	0	0	0		0	0		0	0	0		0	FV4B4XA02F13N8	0.1659	Nitrososphaera cluster	soil subcluster	soil subcluster	DQ278578
RevOTU-97%-0251	0	0	0	1	0	0	0	0	0	0		0	0		0	0	0		0	FV4B4XA02JDVSZ	0.128	Nitrososphaera cluster	Nitrososphaera subcluster 3	Nitrososphaera subcluster 3.1	EF207219
RevOTU-97%-0252	0	0	0	0	0	0	0	0	3	0		0	0		0	0	0		0	FV4B4XA02GWVM2	0.146	Nitrososphaera cluster	Nitrososphaera cluster	Nitrososphaera cluster	EU671103
RevOTU-97%-0253	0	0	0	0	0	0	0	0	0	0		0	67		0	0	0		0	FV4B4XA02J49XE	0.02667	Nitrosotalea cluster	Nitrosotalea subcluster 1	Nitrosotalea subcluster 1.1	EU667869
RevOTU-97%-0254	2	0	0	0	0	0	0	0	0	0		0	0		0	0	0		0	FV4B4XA02IBQIC	0.04803	Nitrososphaera cluster	Nitrososphaera subcluster 3	Nitrososphaera subcluster 3.2	DQ312284
RevOTU-97%-0255	5	0	0	0	1	0	0	0	0	0		0	0		0	0	0		0	FV4B4XA02GPWFN	0.1957	Nitrososphaera cluster	soil subcluster	soil subcluster	DQ501094
RevOTU-97%-0256	0	0	0	4	0	0	0	0	0	0		0	0		0	0	0		0	FV4B4XA02JQE3T	0.07174	Nitrososphaera cluster	Nitrososphaera subcluster 3	Nitrososphaera subcluster 3.1	EF207219
RevOTU-97%-0257	0	0	0	133	8	6	66	82	117	73		0	0		0	0	0		0	FV4B4XA02HWQG5	0.07605	Nitrososphaera cluster	Nitrososphaera subcluster 3	Nitrososphaera subcluster 3.1	EU885711
RevOTU-97%-0258	0	0	0	2	0	0	0	0	0	0		0	0		0	0	0		0	FV4B4XA02I628Z	0.03913	Nitrososphaera cluster	Nitrososphaera subcluster 3	Nitrososphaera subcluster 3.1	EF207219
RevOTU-97%-0259	2	0	0	1	0	0	0	0	0	0		0	0		0	0	0		0	FV4B4XA02HSXLO	0.06517	Nitrososphaera cluster	Nitrososphaera subcluster 3	Nitrososphaera subcluster 3.2	FJ601552
RevOTU-97%-0260	0	0	0	1	0	0	0	0	0	0		0	0		0	0	0		0	FV4B4XA02HR812	0.0719	Nitrososphaera cluster	Nitrososphaera subcluster 3	Nitrososphaera subcluster 3.1	EF207214
RevOTU-97%-0261	0	0	0	0	0	0	0	0	2	0		0	0		0	0	0		0	FV4B4XA02GCAWK	0.1135	Nitrososphaera cluster	Nitrososphaera cluster	Nitrososphaera cluster	EU315718
RevOTU-97%-0262	0	1	0	0	0	0	0	0	0	0		0	0		0	0	0		0	FV4B4XA02JY678	0.1176	Nitrososphaera cluster	Nitrososphaera subcluster 3	Nitrososphaera subcluster 3.1	EF207214
RevOTU-97%-0263	0	0	0	0	0	0	0	0	0	0		0	0		72	0	0		0	FV4B4XA02HHIFG	0.04511	Nitrososphaera cluster	Nitrososphaera subcluster 4	Nitrososphaera subcluster 4.1	AB353462
RevOTU-97%-0264	18	4	0	23	0	3	0	0	2	0		0	0		0	0	0		0	FV4B4XA02FMLPC	0.0245	Nitrososphaera cluster	Nitrososphaera subcluster 3	Nitrososphaera subcluster 3.3	EU651200
RevOTU-97%-0265	0	3	0	5	0	0	0	0	0	0		0	0		0	0	0		0	FV4B4XA02G359W	0.04657	Nitrososphaera cluster	Nitrososphaera subcluster 3	Nitrososphaera subcluster 3.1	EF207214
RevOTU-97%-0266	0	1	0	10	0	0	0	0	0	0		0	0		0	0	0		0	FV4B4XA02JG3Z4	0.08297	Nitrososphaera cluster	Nitrososphaera subcluster 3	Nitrososphaera subcluster 3.1	DQ312283
RevOTU-97%-0267	1	0	0	1	0	0	0	0	4	0		0	0		0	0	0		0	FV4B4XA02HSBZU	0.136	N'sphaera sister cluster	N'sphaera sister subcluster 2	N'sphaera sister subcluster 2	EU651245
RevOTU-97%-0268	0	1	0	4	0	0	0	0	0	0		0	0		0	0	0		0	FV4B4XA02F1EM7	0.05843	Nitrososphaera cluster	Nitrososphaera subcluster 3	Nitrososphaera subcluster 3.1	EF207214
RevOTU-97%-0269	0	0	0	8	0	0	0	0	0	0		0	0		0	0	0		0	FV4B4XA02IINGA	0.04928	Nitrososphaera cluster	Nitrososphaera subcluster 3	Nitrososphaera subcluster 3.1	EF207214
RevOTU-97%-0270	0	0	0	0	0	0	0	0	0	0		0	0		0	2	0		0	FV4B4XA02GINUS	0.1457	N'sphaera sister cluster	N'sphaera sister subcluster 2	N'sphaera sister subcluster 2	EU651245
RevOTU-97%-0271	0	1	0	0	0	0	0	0	0	0		0	0		0	0	0		0	FV4B4XA02HM97C	0.1046	Nitrososphaera cluster	Nitrososphaera subcluster 1	Nitrososphaera subcluster 1.1	GQ863087
RevOTU-97%-0272	0	0	0	7	1	0	0	0	1	2		0	0		0	0	0		0	FV4B4XA02IKDLI	0.0655	Nitrososphaera cluster	Nitrososphaera subcluster 3	Nitrososphaera subcluster 3.1	GQ863207
RevOTU-97%-0273	0	0	0	11	0	0	0	0	1	0		0	0		0	0	0		0	FV4B4XA02H08PT	0.0783	Nitrososphaera cluster	Nitrososphaera subcluster 3	Nitrososphaera subcluster 3.1	GQ863207
RevOTU-97%-0274	0	0	0	0	0	0	2	0	0	0		0	0		0	0	0		0	FV4B4XA02I0MIV	0.06972	Nitrososphaera cluster	Nitrososphaera cluster	Nitrososphaera cluster	DQ148596
RevOTU-97%-0275	1	0	0	0	0	0	0	0	0	0		0	0		0	0	0		0	FV4B4XA02JA2PJ	0.05022	Nitrososphaera cluster	Nitrososphaera subcluster 3	Nitrososphaera subcluster 3.1	EF207219
RevOTU-97%-0276	9	0	0	0	0	0	0	0	0	0		0	0		0	0	0		0	FV4B4XA02FVSE1	0.06522	Nitrososphaera cluster	Nitrososphaera subcluster 3	Nitrososphaera subcluster 3.1	DQ312289
RevOTU-97%-0277	1	0	0	0	0	0	0	0	0	0		0	0		0	0	0		0	FV4B4XA02JQ7IU	0.1329	Nitrososphaera cluster	Nitrososphaera subcluster 1	Nitrososphaera subcluster 1.1	EF207223
RevOTU-97%-0278	0	1	0	1	0	0	0	0	0	0		0	0		0	0	0		0	FV4B4XA02IE6N6	0.131	Nitrososphaera cluster	Nitrososphaera subcluster 3	Nitrososphaera subcluster 3.1	EF207219
RevOTU-97%-0279	0	0	0	5	0	0	0	3	0	0		0	0		0	0	0		0	FV4B4XA02HOC3D	0.06702	Nitrososphaera cluster	Nitrososphaera subcluster 3	Nitrososphaera subcluster 3.1	EF207214
RevOTU-97%-0280	0	0	0	61	0	0	0	0	0	0		0	0		0	0	0		0	FV4B4XA02GT03N	0.07424	Nitrososphaera cluster	Nitrososphaera subcluster 3	Nitrososphaera subcluster 3.1	EF207214
RevOTU-97%-0281	0	0	0	3	0	0	0	0	0	0		0	0		0	0	0		0	FV4B4XA02I0ZZV	0.1513	Nitrososphaera cluster	soil subcluster	soil subcluster	GQ863207
RevOTU-97%-0282	0	0	0	23	0	0	0	0	1	0		0	0		0	0	0		0	FV4B4XA02GA06U	0.06114	Nitrososphaera cluster	Nitrososphaera subcluster 3	Nitrososphaera subcluster 3.1	EF207214
RevOTU-97%-0283	1	2	33	0	2	0	17	25	13	0		0	0		0	0	0		0	FV4B4XA02GNU3S	0.0809	Nitrososphaera cluster	Nitrososphaera subcluster 1	Nitrososphaera subcluster 1.1	FJ853249
RevOTU-97%-0284	0	0	0	0	1	0	0	0	0	0		0	0		0	0	0		0	FV4B4XA02FW8QG	0.03043	Nitrososphaera cluster	Nitrososphaera subcluster 3	Nitrososphaera subcluster 3.1	DQ501115
RevOTU-97%-0285	0	0	0	5	0	0	0	0	0	0		0	0		0	0	0		0	FV4B4XA02GBSRO	0.06667	Nitrososphaera cluster	Nitrososphaera subcluster 3	Nitrososphaera subcluster 3.1	GQ863207
RevOTU-97%-0286	0	1	0	0	0	0	0	0	0	0		0	0		0	0	0		0	FV4B4XA02G6UQW	0.09586	Nitrososphaera cluster	Nitrososphaera subcluster 3	Nitrososphaera subcluster 3.1	DQ501037
RevOTU-97%-0287	0	12	0	13	1	1	8	1	61	6		0	0		0	0	0		0	FV4B4XA02HXCZK	0.04018	Nitrososphaera cluster	Nitrososphaera subcluster 3	Nitrososphaera subcluster 3.3	EU315733
RevOTU-97%-0288	0	0	0	0	1	0	0	0	0	0		0	0		0	0	0		0	FV4B4XA02F78PD	0.04357	Nitrososphaera cluster	Nitrososphaera subcluster 3	Nitrososphaera subcluster 3.1	DQ501037
RevOTU-97%-0289	5	208	0	109	27	12	12	25	77	37		0	0		0	0	0		0	FV4B4XA02F0OVP	0.04667	Nitrososphaera cluster	Nitrososphaera subcluster 3	Nitrososphaera subcluster 3.2	FJ601552
RevOTU-97%-0290	0	135	0	84	20	41	64	34	12	22		0	0		0	0	0		0	FV4B4XA02I45VY	0.1589	Nitrososphaera cluster	soil subcluster	soil subcluster	EU315718
RevOTU-97%-0291	0	0	0	0	1	0	0	0	0	0		0	0		0	0	0		0	FV4B4XA02GB0HV	0.1528	Nitrososphaera cluster	soil subcluster	soil subcluster	EU315718
RevOTU-97%-0292	0	0	0	0	0	0	0	0	0	0		0	0		0	0	2		0	FV4B4XA02J4JEE	0.03922	Nitrososphaera cluster	Nitrososphaera cluster	Nitrososphaera cluster	DQ278573
RevOTU-97%-0293	0	31	0	3	22	15	2	20	5	1		0	0		0	0	0		0	FV4B4XA02HH0RB	0.1041	Nitrososphaera cluster	Nitrososphaera subcluster 9	Nitrososphaera subcluster 9	EU651089
RevOTU-97%-0294	0	0	5	0	0	0	0	0	0	0		0	0		0	0	0		0	FV4B4XA02JYVV7	0.07205	Nitrososphaera cluster	Nitrososphaera subcluster 1	Nitrososphaera subcluster 1.1	GQ863087
RevOTU-97%-0295	118	0	0	6	4	0	0	0	6	0		0	0		0	0	0		0	FV4B4XA02I7TCO	0.04944	Nitrososphaera cluster	Nitrososphaera subcluster 3	Nitrososphaera subcluster 3.2	FJ601552
RevOTU-97%-0296	109	0	0	0	4	0	0	0	0	0		0	0		0	0	0		0	FV4B4XA02ISITG	0.03057	Nitrososphaera cluster	Nitrososphaera subcluster 3	Nitrososphaera subcluster 3.2	FJ601552
RevOTU-97%-0297	0	14	0	45	4	1	0	3	5	21		0	0		0	0	0		0	FV4B4XA02HVF9O	0.08734	Nitrososphaera cluster	Nitrososphaera subcluster 3	Nitrososphaera subcluster 3.1	EF207214
RevOTU-97%-0298	7	1	0	3	0	0	0	0	1	1		0	0		0	0	0		0	FV4B4XA02J3HYZ	0.1769	Nitrososphaera cluster	soil subcluster	soil subcluster	EU860279
RevOTU-97%-0299	0	10	0	76	0	5	0	0	0	0		0	0		0	0	0		0	FV4B4XA02JDJCK	0.1792	Nitrososphaera cluster	soil subcluster	soil subcluster	EF207219
RevOTU-97%-0300	1	0	0	0	0	0	0	0	0	0		0	0		0	0	0		0	FV4B4XA02I1D1K	0.1874	Nitrososphaera cluster	soil subcluster	soil subcluster	DQ534700
RevOTU-97%-0301	0	0	0	0	1	0	3	9	0	0		0	0		0	0	0		0	FV4B4XA02IN2AQ	0.1116	Nitrososphaera cluster	Nitrososphaera subcluster 1	Nitrososphaera subcluster 1.1	GU208164
RevOTU-97%-0302	3	0	0	10	0	0	0	0	9	0		0	0		0	0	0		0	FV4B4XA02GFYV0	0.07205	Nitrososphaera cluster	Nitrososphaera subcluster 3	Nitrososphaera subcluster 3.1	GQ863207
RevOTU-97%-0303	1	0	0	0	0	0	0	0	0	0		0	0		0	0	0		0	FV4B4XA02G31H1	0.0524	Nitrososphaera cluster	Nitrososphaera subcluster 7	Nitrososphaera subcluster 7.1	AB545961
RevOTU-97%-0304	0	0	0	0	0	0	0	0	0	0		0	2		0	0	0		0	FV4B4XA02GJT2L	0.05843	Nitrosotalea cluster	Nitrosotalea subcluster 1	Nitrosotalea subcluster 1.1	EF207216
RevOTU-97%-0305	1	0	0	0	0	0	0	0	0	0		0	0		0	0	0		0	FV4B4XA02H7X17	0.07625	Nitrososphaera cluster	Nitrososphaera subcluster 3	Nitrososphaera subcluster 3.2	GQ143218
RevOTU-97%-0306	0	0	0	0	0	0	0	9	0	0		0	0		0	0	0		0	FV4B4XA02HSU63	0.0655	Nitrososphaera cluster	Nitrososphaera subcluster 2	Nitrososphaera subcluster 2.1	DQ148593
RevOTU-97%-0307	0	0	0	0	0	0	1	0	0	0		0	0		0	0	0		0	FV4B4XA02H6HV5	0.06332	Nitrososphaera cluster	Nitrososphaera subcluster 3	Nitrososphaera subcluster 3.1	DQ501115
RevOTU-97%-0308	2	66	2	20	131	11	191	258	71	29		0	0		0	0	0		0	FV4B4XA02IFKKE	0.06818	Nitrososphaera cluster	Nitrososphaera subcluster 1	Nitrososphaera subcluster 1.1	GQ863087
RevOTU-97%-0309	0	0	1	0	0	2	0	0	0	0		0	0		0	0	0		0	FV4B4XA02F3H2D	0.05677	Nitrososphaera cluster	Nitrososphaera subcluster 6	Nitrososphaera subcluster 6.1	DQ148584
RevOTU-97%-0310	0	0	0	0	0	0	0	0	10	0		0	0		0	0	0		0	FV4B4XA02JVLA4	0.1216	N'sphaera sister cluster	N'sphaera sister subcluster 1	N'sphaera sister subcluster 1.1	DQ278583
RevOTU-97%-0311	0	11	0	0	2	3	0	0	0	1		0	0		0	0	0		0	FV4B4XA02IAI6C	0.0961	N'sphaera sister cluster	N'sphaera sister cluster	N'sphaera sister cluster	DQ304880
RevOTU-97%-0312	0	0	0	5	0	0	0	1	0	0		0	0		0	0	0		0	FV4B4XA02JP6NS	0.04585	Nitrososphaera cluster	Nitrososphaera subcluster 3	Nitrososphaera subcluster 3.1	EF207214
RevOTU-97%-0313	0	0	0	0	0	0	8	1	0	0		0	0		0	0	0		0	FV4B4XA02H1T46	0.09389	Nitrososphaera cluster	Nitrososphaera subcluster 1	Nitrososphaera subcluster 1.1	DQ148657
RevOTU-97%-0314	0	1	0	0	4	0	1	6	0	1		0	0		0	0	0		0	FV4B4XA02FWG14	0.03712	Nitrososphaera cluster	Nitrososphaera subcluster 2	Nitrososphaera subcluster 2.1	EU672223
RevOTU-97%-0315	0	10	2	1	0	1	2	5	22	1		0	0		0	0	0		0	FV4B4XA02GAGER	0.1327	Nitrososphaera cluster	Nitrososphaera subcluster 1	Nitrososphaera subcluster 1.1	AB353467
RevOTU-97%-0316	16	1	0	2	2	0	0	0	0	0		0	0		0	0	0		0	FV4B4XA02GO11L	0.2212	Nitrososphaera cluster	soil subcluster	soil subcluster	FJ601579
RevOTU-97%-0317	0	0	0	1	0	0	0	0	0	0		0	0		0	0	0		0	FV4B4XA02G67WR	0.1376	N'sphaera sister cluster	N'sphaera sister subcluster 2	N'sphaera sister subcluster 2	EU651245
RevOTU-97%-0318	0	0	0	2	2	1	0	1	0	2		0	0		0	0	0		0	FV4B4XA02JCA3W	0.09551	Nitrososphaera cluster	Nitrososphaera subcluster 3	Nitrososphaera subcluster 3.1	EF207214
RevOTU-97%-0319	0	0	0	1	3	0	0	0	0	0		0	0		0	0	0		0	FV4B4XA02HTPFT	0.02183	Nitrososphaera cluster	Nitrososphaera cluster	Nitrososphaera cluster	EU885577
RevOTU-97%-0320	97	0	0	0	2	0	0	0	0	0		0	0		0	0	0		0	FV4B4XA02F00YT	0.04225	Nitrososphaera cluster	Nitrososphaera subcluster 3	Nitrososphaera subcluster 3.2	FJ601552
RevOTU-97%-0321	0	0	1	0	1	0	0	7	0	0		0	0		0	0	0		0	FV4B4XA02HAAYT	0.06987	Nitrososphaera cluster	Nitrososphaera subcluster 1	Nitrososphaera subcluster 1.1	AB353467
RevOTU-97%-0322	0	0	0	0	2	0	0	3	0	0		0	0		0	0	0		0	FV4B4XA02HSDGQ	0.05908	Nitrososphaera cluster	Nitrososphaera cluster	Nitrososphaera cluster	EU671103
RevOTU-97%-0323	106	18	0	58	7	0	1	0	89	1		0	0		0	0	0		0	FV4B4XA02GK8W7	0.05022	Nitrososphaera cluster	Nitrososphaera subcluster 3	Nitrososphaera subcluster 3.2	FJ601552
RevOTU-97%-0324	0	1	0	3	0	0	1	0	0	0		0	0		0	0	0		0	FV4B4XA02F90W6	0.07012	Nitrososphaera cluster	Nitrososphaera subcluster 3	Nitrososphaera subcluster 3.1	GQ142775
RevOTU-97%-0325	0	0	0	0	0	0	0	0	1	0		0	0		0	0	0		0	FV4B4XA02JEOJ6	0.1028	Nitrososphaera cluster	Nitrososphaera subcluster 3	Nitrososphaera subcluster 3.2	FJ601552
RevOTU-97%-0326	4	0	0	0	0	0	0	0	0	0		0	0		0	0	0		0	FV4B4XA02HW1HT	0.0917	Nitrososphaera cluster	Nitrososphaera subcluster 3	Nitrososphaera subcluster 3.1	DQ501037
RevOTU-97%-0327	7	0	0	1	0	0	0	0	0	0		0	0		0	0	0		0	FV4B4XA02JFHVD	0.2074	Nitrososphaera cluster	soil subcluster	soil subcluster	DQ501093
RevOTU-97%-0328	0	111	1	183	47	17	26	53	72	13		0	0		0	0	0		0	FV4B4XA02JB226	0.06332	Nitrososphaera cluster	Nitrososphaera subcluster 3	Nitrososphaera subcluster 3.1	GQ863207
RevOTU-97%-0329	57	0	0	0	1	0	0	0	0	0		0	0		0	0	0		0	FV4B4XA02IV6XY	0.05022	Nitrososphaera cluster	Nitrososphaera subcluster 3	Nitrososphaera subcluster 3.2	FJ601552
RevOTU-97%-0330	1	0	0	0	1	0	0	0	0	0		0	0		0	0	0		0	FV4B4XA02IC8CH	0.01333	Nitrososphaera cluster	Nitrososphaera subcluster 1	Nitrososphaera subcluster 1.1	EF207223
RevOTU-97%-0331	0	0	0	6	0	0	0	0	5	0		0	0		0	0	0		0	FV4B4XA02I255O	0.04667	Nitrososphaera cluster	Nitrososphaera subcluster 3	Nitrososphaera subcluster 3.1	GQ863207
RevOTU-97%-0332	0	0	0	0	0	0	0	0	1	0		0	0		0	0	0		0	FV4B4XA02GSCJV	0.146	N'sphaera sister cluster	N'sphaera sister subcluster 2	N'sphaera sister subcluster 2	FJ853272
RevOTU-97%-0333	2	0	0	0	0	0	0	0	0	0		0	0		0	0	0		0	FV4B4XA02I3SQ5	0.1376	N'sphaera sister cluster	N'sphaera sister subcluster 2	N'sphaera sister subcluster 2	EU651245
RevOTU-97%-0334	0	0	0	1	0	0	0	0	0	0		0	0		0	0	0		0	FV4B4XA02F7POE	0.1747	Nitrososphaera cluster	soil subcluster	soil subcluster	DQ501093
RevOTU-97%-0335	0	0	0	0	0	0	0	0	0	0		0	0		22	0	1		0	FV4B4XA02H7LEP	0.03662	Nitrososphaera cluster	Nitrososphaera subcluster 4	Nitrososphaera subcluster 4.1	AB353462
RevOTU-97%-0336	0	1	0	0	0	0	0	0	0	0		0	0		0	0	0		0	FV4B4XA02GT0E6	0.0524	Nitrososphaera cluster	Nitrososphaera subcluster 3	Nitrososphaera subcluster 3.1	GQ863207
RevOTU-97%-0337	0	13	0	20	4	3	11	44	43	11		0	0		0	0	0		0	FV4B4XA02H1NX4	0.1269	Nitrososphaera cluster	Nitrososphaera subcluster 1	Nitrososphaera subcluster 1.1	GU208164
RevOTU-97%-0338	0	0	0	1	0	0	0	0	0	0		0	0		0	0	0		0	FV4B4XA02IQ8KT	0.116	Nitrososphaera cluster	Nitrososphaera subcluster 3	Nitrososphaera subcluster 3.1	GQ863207
RevOTU-97%-0339	0	1	102	0	0	0	0	0	0	0		0	0		0	0	29		0	FV4B4XA02HGNOG	0.08686	Nitrososphaera cluster	Nitrososphaera subcluster 1	Nitrososphaera subcluster 1.1	DQ501044
RevOTU-97%-0340	0	2	0	4	0	0	0	0	0	1		0	0		0	0	0		0	FV4B4XA02JXKGB	0.1712	Nitrososphaera cluster	soil subcluster	soil subcluster	DQ312284
RevOTU-97%-0341	0	1	0	0	0	0	0	0	0	0		0	0		0	0	0		0	FV4B4XA02GMQ7M	0.07205	Nitrososphaera cluster	Nitrososphaera subcluster 3	Nitrososphaera subcluster 3.1	DQ501037
RevOTU-97%-0342	7	0	0	0	0	0	0	0	0	0		0	0		0	0	0		0	FV4B4XA02GTBLQ	0.07424	Nitrososphaera cluster	Nitrososphaera subcluster 3	Nitrososphaera subcluster 3.2	FJ601552
RevOTU-97%-0343	0	6	0	7	0	0	0	1	6	1		0	0		0	0	0		0	FV4B4XA02GIVZZ	0.0524	Nitrososphaera cluster	Nitrososphaera subcluster 3	Nitrososphaera subcluster 3.1	GQ863207
RevOTU-97%-0344	0	3	0	0	0	0	0	0	0	0		0	0		0	0	0		0	FV4B4XA02JZS35	0.1182	Nitrososphaera cluster	Nitrososphaera subcluster 1	Nitrososphaera subcluster 1.1	GQ863087
RevOTU-97%-0345	2	131	28	31	281	38	506	742	112	49		0	0		0	0	0		0	FV4B4XA02HLCHZ	0.07192	Nitrososphaera cluster	Nitrososphaera subcluster 1	Nitrososphaera subcluster 1.1	GQ863087
RevOTU-97%-0346	0	0	0	0	0	0	1	1	0	0		0	0		0	0	0		0	FV4B4XA02G1QQF	0.07916	Nitrososphaera cluster	Nitrososphaera subcluster 3	Nitrososphaera subcluster 3.1	DQ501037
RevOTU-97%-0347	0	0	0	0	1	0	2	2	0	0		0	0		0	0	0		0	FV4B4XA02FRHWR	0.1178	Nitrososphaera cluster	Nitrososphaera subcluster 1	Nitrososphaera subcluster 1.1	AB353467
RevOTU-97%-0348	0	0	0	28	0	0	0	0	0	0		0	0		0	0	0		0	FV4B4XA02G2EJK	0.1681	Nitrososphaera cluster	soil subcluster	soil subcluster	DQ312269
RevOTU-97%-0349	0	13	0	9	4	4	1	1	0	4		0	0		0	0	0		0	FV4B4XA02H2IVD	0.1667	Nitrososphaera cluster	soil subcluster	soil subcluster	EF207219
RevOTU-97%-0350	1	0	0	0	0	0	0	0	0	0		0	0		0	0	0		0	FV4B4XA02IBXNM	0.1068	Nitrososphaera cluster	Nitrososphaera subcluster 7	Nitrososphaera subcluster 7.1	AB545961
RevOTU-97%-0351	0	4	0	0	0	0	0	0	0	0		0	0		0	0	0		0	FV4B4XA02GTXYD	0.09649	Nitrososphaera cluster	Nitrososphaera subcluster 3	Nitrososphaera subcluster 3.2	FJ601552
RevOTU-97%-0352	2	6	0	5	1	1	0	0	33	1		0	0		0	0	0		0	FV4B4XA02I0Z1B	0.04384	Nitrososphaera cluster	Nitrososphaera subcluster 3	Nitrososphaera subcluster 3.1	DQ312273
RevOTU-97%-0353	0	71	1	14	117	28	55	198	38	20		0	0		0	0	0		0	FV4B4XA02JWXA6	0.0962	Nitrososphaera cluster	Nitrososphaera subcluster 9	Nitrososphaera subcluster 9	EU651089
RevOTU-97%-0354	0	0	0	1	1	0	0	0	0	0		0	0		0	0	0		0	FV4B4XA02FZGP0	0.08991	Nitrososphaera cluster	Nitrososphaera subcluster 1	Nitrososphaera subcluster 1.1	GQ863087
RevOTU-97%-0355	0	0	0	0	0	2	0	0	0	0		0	0		0	0	0		0	FV4B4XA02JB0R1	0.1908	Nitrososphaera cluster	soil subcluster	soil subcluster	EF207210
RevOTU-97%-0356	0	2	0	2	1	0	0	0	1	0		0	0		0	0	0		0	FV4B4XA02JNNMZ	0.1118	Nitrososphaera cluster	Nitrososphaera subcluster 3	Nitrososphaera subcluster 3.1	EF207214
RevOTU-97%-0357	0	0	0	0	0	0	0	0	0	0		0	0		2	0	0		0	FV4B4XA02FMDTH	0.05275	Nitrososphaera cluster	Nitrososphaera subcluster 8	Nitrososphaera subcluster 8.2	DQ304868
RevOTU-97%-0358	0	0	0	5	0	0	0	0	7	0		0	0		0	0	0		0	FV4B4XA02ITZQR	0.04213	Nitrososphaera cluster	Nitrososphaera subcluster 3	Nitrososphaera subcluster 3.2	FJ601552
RevOTU-97%-0359	0	1	0	0	0	0	0	0	2	0		0	0		0	0	0		0	FV4B4XA02HJU3I	0.08	Nitrososphaera cluster	Nitrososphaera subcluster 3	Nitrososphaera subcluster 3.2	FJ601552
RevOTU-97%-0360	0	0	0	0	0	0	0	0	0	0		0	0		0	0	0		11	FV4B4XA02F2N93	0.04386	Nitrosotalea cluster	Nitrosotalea subcluster 1	Nitrosotalea subcluster 1.1	GQ142802
RevOTU-97%-0361	0	11	0	21	1	0	0	0	11	2		0	0		0	0	0		0	FV4B4XA02HKHI4	0.05172	Nitrososphaera cluster	Nitrososphaera subcluster 3	Nitrososphaera subcluster 3.1	DQ312273
RevOTU-97%-0362	0	0	0	0	1	0	0	0	0	0		0	0		0	0	0		0	FV4B4XA02IJDM2	0.06167	Nitrososphaera cluster	Nitrososphaera cluster	Nitrososphaera cluster	EU671103
RevOTU-97%-0363	0	1	0	0	0	0	0	0	0	0		0	0		0	0	0		0	FV4B4XA02GYIRK	0.1341	N'sphaera sister cluster	N'sphaera sister subcluster 2	N'sphaera sister subcluster 2	EU651245
RevOTU-97%-0364	0	0	0	2	0	0	0	0	0	0		0	0		0	0	0		0	FV4B4XA02I9SA3	0.05797	Nitrososphaera cluster	Nitrososphaera subcluster 3	Nitrososphaera subcluster 3.1	GQ863207
RevOTU-97%-0365	0	0	0	0	0	0	0	3	0	0		0	0		0	0	0		0	FV4B4XA02GF55M	0.08553	Nitrososphaera cluster	Nitrososphaera subcluster 1	Nitrososphaera subcluster 1.1	GQ863087
RevOTU-97%-0366	0	0	0	0	0	0	0	0	0	0		0	49		0	0	0		0	FV4B4XA02GP9ZY	0.09333	Nitrosotalea cluster	Nitrosotalea subcluster 1	Nitrosotalea subcluster 1.1	GU396245
RevOTU-97%-0367	0	0	0	2	0	0	0	0	0	0		0	0		0	0	0		0	FV4B4XA02FKMK4	0.06083	Nitrososphaera cluster	Nitrososphaera subcluster 3	Nitrososphaera subcluster 3.1	EF207214
RevOTU-97%-0368	2	35	7	0	94	2	0	86	3	0		0	0		0	0	0		0	FV4B4XA02HCLHI	0.08767	Nitrososphaera cluster	Nitrososphaera subcluster 9	Nitrososphaera subcluster 9	EU651089
RevOTU-97%-0369	0	0	0	0	0	0	5	0	0	0		0	0		0	0	0		0	FV4B4XA02HQ4WI	0.1167	Nitrososphaera cluster	Nitrososphaera subcluster 1	Nitrososphaera subcluster 1.1	DQ501040
RevOTU-97%-0370	0	0	0	1	0	0	0	0	0	0		0	0		0	0	0		0	FV4B4XA02JVFFR	0.05495	Nitrososphaera cluster	Nitrososphaera subcluster 3	Nitrososphaera subcluster 3.1	EF207214
RevOTU-97%-0371	1	0	0	4	0	0	0	0	1	0		0	0		0	0	0		0	FV4B4XA02IQA4C	0.05947	Nitrososphaera cluster	Nitrososphaera subcluster 3	Nitrososphaera subcluster 3.2	FJ601552
RevOTU-97%-0372	0	0	20	0	0	0	0	0	0	0		0	0		0	0	0		0	FV4B4XA02I1RH8	0.09649	Nitrososphaera cluster	Nitrososphaera subcluster 1	Nitrososphaera subcluster 1.1	GQ863087
RevOTU-97%-0373	262	0	0	44	17	0	0	0	36	0		0	0		0	0	0		0	FV4B4XA02H4TB7	0.06095	Nitrososphaera cluster	Nitrososphaera subcluster 3	Nitrososphaera subcluster 3.2	FJ601552
RevOTU-97%-0374	0	5	0	1	0	2	0	0	0	2		0	0		0	0	0		0	FV4B4XA02JNILF	0.05797	Nitrososphaera cluster	Nitrososphaera subcluster 3	Nitrososphaera subcluster 3.3	EU885642
RevOTU-97%-0375	0	0	0	0	0	0	0	0	0	0		0	0		1	22	0		0	FV4B4XA02I1QIL	0.01104	Nitrososphaera cluster	Nitrososphaera cluster	Nitrososphaera cluster	DQ278513
RevOTU-97%-0376	0	0	0	2	0	0	0	0	0	0		0	0		0	0	0		0	FV4B4XA02HECWM	0.07269	Nitrososphaera cluster	Nitrososphaera subcluster 3	Nitrososphaera subcluster 3.2	FJ601552
RevOTU-97%-0377	0	0	0	0	0	0	0	0	0	0		0	0		0	0	1		0	FV4B4XA02HI0LA	0.08811	Nitrososphaera cluster	Nitrososphaera subcluster 1	Nitrososphaera subcluster 1.1	DQ534873
RevOTU-97%-0378	0	0	0	5	0	1	0	0	0	0		0	0		0	0	0		0	FV4B4XA02I76LX	0.1732	Nitrososphaera cluster	soil subcluster	soil subcluster	EU651200
RevOTU-97%-0379	0	0	0	0	0	0	0	0	0	0		0	7		0	0	0		0	FV4B4XA02G33WC	0.09071	Nitrosotalea cluster	Nitrosotalea subcluster 1	Nitrosotalea subcluster 1.1	FN773408
RevOTU-97%-0380	0	1	519	0	1	7	2	7	1	1		0	0		0	0	0		0	FV4B4XA02G68MQ	0.08824	Nitrososphaera cluster	Nitrososphaera subcluster 1	Nitrososphaera subcluster 1.1	DQ501044
RevOTU-97%-0381	0	0	0	0	0	0	0	0	0	0		0	723		0	0	0		0	FV4B4XA02H1ZJU	0.05656	Nitrosotalea cluster	Nitrosotalea subcluster 1	Nitrosotalea subcluster 1.1	FJ483773
RevOTU-97%-0382	0	0	0	1	0	0	0	0	0	0		0	0		0	0	0		0	FV4B4XA02GZ4RG	0.03974	Nitrososphaera cluster	Nitrososphaera subcluster 3	Nitrososphaera subcluster 3.1	DQ501037
RevOTU-97%-0383	0	0	0	0	0	0	0	0	0	0		0	0		3	0	25		0	FV4B4XA02I4G3O	0.03812	Nitrososphaera cluster	Nitrososphaera cluster	Nitrososphaera cluster	AJ627422
RevOTU-97%-0384	0	1	0	0	0	0	0	0	0	0		0	0		0	0	0		0	FV4B4XA02GB7YI	0.09471	Nitrososphaera cluster	Nitrososphaera subcluster 1	Nitrososphaera subcluster 1.1	AB353467
RevOTU-97%-0385	0	1	0	2	0	0	0	0	0	0		0	0		0	0	0		0	FV4B4XA02JIXI8	0.04667	Nitrososphaera cluster	Nitrososphaera subcluster 3	Nitrososphaera subcluster 3.1	EF207214
RevOTU-97%-0386	0	0	0	1	0	0	0	0	1	0		0	0		0	0	0		0	FV4B4XA02J35SL	0.07778	Nitrososphaera cluster	Nitrososphaera subcluster 3	Nitrososphaera subcluster 3.1	DQ501037
RevOTU-97%-0387	0	4	652	0	27	4	13	14	1	3		0	0		0	0	0		0	FV4B4XA02IU6C2	0.1041	Nitrososphaera cluster	Nitrososphaera subcluster 1	Nitrososphaera subcluster 1.1	DQ501044
RevOTU-97%-0388	0	0	0	0	1	0	0	0	2	0		0	0		0	0	0		0	FV4B4XA02JR1JX	0.06688	N'sphaera sister cluster	N'sphaera sister subcluster 2	N'sphaera sister subcluster 2	EU651245
RevOTU-97%-0389	0	0	0	0	0	0	0	0	0	0		0	112		0	0	0		0	FV4B4XA02IFCGB	0.07901	Nitrosotalea cluster	Nitrosotalea subcluster 1	Nitrosotalea subcluster 1.1	EU553431
RevOTU-97%-0390	0	112	0	40	1	4	0	1	0	0		0	0		0	0	0		0	FV4B4XA02JTQ90	0.04	Nitrososphaera cluster	Nitrososphaera subcluster 3	Nitrososphaera subcluster 3.1	EF207214
RevOTU-97%-0391	0	2	0	0	0	1	1	0	1	0		0	0		0	0	0		0	FV4B4XA02JERNX	0.1071	Nitrososphaera cluster	Nitrososphaera subcluster 1	Nitrososphaera subcluster 1.1	DQ501093
RevOTU-97%-0392	8	0	0	0	0	0	0	0	0	0		0	0		0	0	0		0	FV4B4XA02GTV81	0.1482	N'sphaera sister cluster	N'sphaera sister subcluster 2	N'sphaera sister subcluster 2	EU651245
RevOTU-97%-0393	0	0	0	0	1	0	0	0	0	0		0	0		0	0	0		0	FV4B4XA02HIBUH	0.06889	Nitrososphaera cluster	Nitrososphaera cluster	Nitrososphaera cluster	DQ501097
RevOTU-97%-0394	82	0	0	0	0	0	0	0	0	0		0	0		0	0	0		0	FV4B4XA02G2RXR	0.06517	Nitrososphaera cluster	Nitrososphaera subcluster 3	Nitrososphaera subcluster 3.2	FJ601552
RevOTU-97%-0395	0	0	0	0	0	0	0	1	1	0		0	0		0	0	0		0	FV4B4XA02JSKJ4	0.1242	Nitrososphaera cluster	Nitrososphaera cluster	Nitrososphaera cluster	EU315718
RevOTU-97%-0396	0	0	0	0	1	0	0	0	0	0		0	0		0	0	0		0	FV4B4XA02IPPQQ	0.1369	Nitrososphaera cluster	Nitrososphaera subcluster 1	Nitrososphaera subcluster 1.1	GQ863087
RevOTU-97%-0397	0	0	0	0	2	1	4	8	0	0		0	0		0	0	0		0	FV4B4XA02J2ISI	0.0574	Nitrososphaera cluster	Nitrososphaera cluster	Nitrososphaera cluster	GQ481040
RevOTU-97%-0398	0	0	0	0	0	0	1	0	0	0		0	0		0	0	0		0	FV4B4XA02GD9HG	0.0643	Nitrososphaera cluster	Nitrososphaera subcluster 1	Nitrososphaera subcluster 1.1	EU671734
RevOTU-97%-0399	0	0	0	0	0	0	1	0	0	0		0	0		0	0	0		0	FV4B4XA02GU9CJ	0.0885	Nitrososphaera cluster	Nitrososphaera subcluster 1	Nitrososphaera subcluster 1.1	GQ863087
RevOTU-97%-0400	0	0	0	3	0	0	0	0	0	0		0	0		0	0	0		0	FV4B4XA02HGWX5	0.07928	Nitrososphaera cluster	Nitrososphaera subcluster 3	Nitrososphaera subcluster 3.1	EF207214
RevOTU-97%-0401	0	0	0	0	0	0	0	0	0	1		0	200		0	0	0		0	FV4B4XA02HY9WD	0.06109	Nitrosotalea cluster	Nitrosotalea subcluster 1	Nitrosotalea subcluster 1.1	FJ483773
RevOTU-97%-0402	0	24	2	7	29	5	6	6	17	1		0	0		0	0	0		0	FV4B4XA02HU1BI	0.1217	Nitrososphaera cluster	Nitrososphaera subcluster 1	Nitrososphaera subcluster 1.1	AB353467
RevOTU-97%-0403	7	0	0	0	0	0	0	0	7	0		0	0		0	0	0		0	FV4B4XA02JIS5B	0.06101	Nitrososphaera cluster	Nitrososphaera subcluster 3	Nitrososphaera subcluster 3.2	EU315734
RevOTU-97%-0404	0	0	0	0	0	0	0	0	0	0		0	1		0	0	0		0	FV4B4XA02F7N96	0.09556	Nitrosotalea cluster	Nitrosotalea subcluster 1	Nitrosotalea subcluster 1.1	GU396245
RevOTU-97%-0405	0	0	1	0	0	0	0	0	0	0		0	0		0	0	3		0	FV4B4XA02IH11L	0.02332	Nitrososphaera cluster	Nitrososphaera subcluster 6	Nitrososphaera subcluster 6.1	EU590477
RevOTU-97%-0406	0	0	0	6	0	0	0	0	6	0		0	0		0	0	0		0	FV4B4XA02FTKC6	0.0599	Nitrososphaera cluster	Nitrososphaera subcluster 3	Nitrososphaera subcluster 3.1	DQ312273
RevOTU-97%-0407	0	66	0	18	40	1	53	31	35	13		0	0		0	0	0		0	FV4B4XA02F3LWU	0.08036	Nitrososphaera cluster	Nitrososphaera subcluster 1	Nitrososphaera subcluster 1.1	AB353465
RevOTU-97%-0408	0	0	0	0	3	0	0	1	0	0		0	0		0	0	0		0	FV4B4XA02IC0HC	0.1131	Nitrososphaera cluster	Nitrososphaera subcluster 9	Nitrososphaera subcluster 9	EU651089
RevOTU-97%-0409	0	29	7	9	61	5	118	148	36	7		0	0		0	0	0		0	FV4B4XA02IAY9W	0.0697	Nitrososphaera cluster	Nitrososphaera subcluster 1	Nitrososphaera subcluster 1.1	GQ863087
RevOTU-97%-0410	3	0	0	0	0	0	0	0	0	0		0	0		0	0	0		0	FV4B4XA02JG6FF	0.08444	Nitrososphaera cluster	Nitrososphaera subcluster 8	Nitrososphaera subcluster 8.1	EF207226
RevOTU-97%-0411	6	0	0	1	0	0	0	0	0	0		0	0		0	0	0		0	FV4B4XA02IGO3K	0.07778	Nitrososphaera cluster	Nitrososphaera subcluster 3	Nitrososphaera subcluster 3.2	FJ601552
RevOTU-97%-0412	0	1	0	1	0	0	0	0	0	0		0	0		0	0	0		0	FV4B4XA02INV47	0.05371	Nitrososphaera cluster	Nitrososphaera subcluster 3	Nitrososphaera subcluster 3.1	EF207214
RevOTU-97%-0413	0	0	0	0	5	3	0	22	0	0		0	0		0	0	0		0	FV4B4XA02IDXNG	0.1089	Nitrososphaera cluster	Nitrososphaera subcluster 1	Nitrososphaera subcluster 1.1	DQ534873
RevOTU-97%-0414	1	0	4	0	11	0	62	62	8	0		0	0		0	0	0		0	FV4B4XA02GG16Y	0.0922	Nitrososphaera cluster	Nitrososphaera subcluster 1	Nitrososphaera subcluster 1.1	DQ501093
RevOTU-97%-0415	0	0	0	1	0	0	0	0	0	0		0	0		0	0	0		0	FV4B4XA02IKP0B	0.07778	Nitrososphaera cluster	Nitrososphaera subcluster 3	Nitrososphaera subcluster 3.1	EU885711
RevOTU-97%-0416	0	0	0	0	0	0	0	0	0	0		0	14		0	0	0		0	FV4B4XA02HT3EN	0.03864	Nitrosotalea cluster	Nitrosotalea subcluster 1	Nitrosotalea subcluster 1.1	FJ483773
RevOTU-97%-0417	0	8	0	1	0	1	0	1	3	1		0	0		0	0	0		0	FV4B4XA02IH36V	0.06202	N'sphaera sister cluster	N'sphaera sister subcluster 2	N'sphaera sister subcluster 2	EU651245
RevOTU-97%-0418	0	0	0	0	0	0	0	0	0	0		0	0		2	0	0		0	FV4B4XA02GJQ2P	0.03548	Nitrosopumilus cluster	Nitrosopumilus subcluster 5	Nitrosopumilus subcluster 5.1	EU852677
RevOTU-97%-0419	0	0	0	0	0	0	0	0	0	0		0	95		0	0	0		0	FV4B4XA02HVXQN	0.06264	Nitrosotalea cluster	Nitrosotalea subcluster 1	Nitrosotalea subcluster 1.1	FJ483773
RevOTU-97%-0420	21	3	0	5	1	2	0	0	0	0		0	0		0	0	0		0	FV4B4XA02GZLM1	0.05442	Nitrososphaera cluster	Nitrososphaera subcluster 3	Nitrososphaera subcluster 3.2	FJ601552
RevOTU-97%-0421	0	14	0	0	0	0	0	0	0	0		0	0		0	0	0		0	FV4B4XA02I8HG6	0.04444	Nitrososphaera cluster	Nitrososphaera cluster	Nitrososphaera cluster	GQ481040
RevOTU-97%-0422	0	0	0	0	0	0	0	1	0	0		0	0		0	0	0		0	FV4B4XA02H9MRO	0.098	Nitrososphaera cluster	Nitrososphaera cluster	Nitrososphaera cluster	EU315718
RevOTU-97%-0423	0	0	0	0	1	0	0	21	0	0		0	0		0	0	0		0	FV4B4XA02I2BMK	0.08647	Nitrososphaera cluster	Nitrososphaera subcluster 9	Nitrososphaera subcluster 9	EU590455
RevOTU-97%-0424	0	0	0	0	0	0	0	1	0	0		0	0		0	0	0		0	FV4B4XA02G13DM	0.05987	Nitrososphaera cluster	Nitrososphaera subcluster 3	Nitrososphaera subcluster 3.1	DQ501037
RevOTU-97%-0425	0	0	0	0	0	0	0	0	0	0		0	65		0	0	0		0	FV4B4XA02HDMJ0	0.0684	Nitrosotalea cluster	Nitrosotalea subcluster 1	Nitrosotalea subcluster 1.1	EU667869
RevOTU-97%-0426	0	0	0	0	0	0	0	0	0	0		0	3		0	0	0		0	FV4B4XA02GU7OR	0.06	Nitrosotalea cluster	Nitrosotalea subcluster 1	Nitrosotalea subcluster 1.1	EU667869
RevOTU-97%-0427	0	0	2	0	1	0	0	0	0	0		0	0		0	0	0		0	FV4B4XA02IRGP3	0.05556	Nitrososphaera cluster	Nitrososphaera subcluster 1	Nitrososphaera subcluster 1.1	DQ501042
RevOTU-97%-0428	0	0	0	0	0	0	0	0	0	0		0	1		11	3	223		0	FV4B4XA02HIWJN	0.03456	Nitrososphaera cluster	Nitrososphaera cluster	Nitrososphaera cluster	AJ627422
RevOTU-97%-0429	0	0	0	0	3	0	0	0	1	0		0	0		0	0	0		0	FV4B4XA02I2QBU	0.03118	Nitrososphaera cluster	Nitrososphaera cluster	Nitrososphaera cluster	FN691341
RevOTU-97%-0430	0	27	0	5	7	0	0	0	9	0		0	0		0	0	0		0	FV4B4XA02F0KRF	0.08462	Nitrososphaera cluster	Nitrososphaera subcluster 3	Nitrososphaera subcluster 3.1	EF207214
RevOTU-97%-0431	0	0	0	0	0	0	0	0	0	0		0	2		0	0	0		0	FV4B4XA02HE9S5	0.02444	Nitrosotalea cluster	Nitrosotalea subcluster 1	Nitrosotalea subcluster 1.1	FJ227709
RevOTU-97%-0432	0	0	6	0	0	0	0	0	0	0		0	0		0	0	0		0	FV4B4XA02GLFRX	0.09213	Nitrososphaera cluster	Nitrososphaera subcluster 1	Nitrososphaera subcluster 1.1	DQ501044
RevOTU-97%-0433	0	0	0	0	0	0	2	0	0	0		0	0		0	0	0		0	FV4B4XA02GTPAU	0.153	Nitrososphaera cluster	soil subcluster	soil subcluster	EU590501
RevOTU-97%-0434	0	0	2	0	0	0	0	1	0	0		0	0		0	0	0		0	FV4B4XA02JXSGA	0.06557	Nitrososphaera cluster	Nitrososphaera subcluster 1	Nitrososphaera subcluster 1.1	GU208164
RevOTU-97%-0435	0	0	0	3	1	0	0	0	6	0		0	0		0	0	0		0	FV4B4XA02I06LH	0.06517	Nitrososphaera cluster	Nitrososphaera subcluster 1	Nitrososphaera subcluster 1.1	EU590391
RevOTU-97%-0436	1	0	0	0	0	0	0	0	0	0		0	0		0	0	0		0	FV4B4XA02G9299	0.04889	Nitrososphaera cluster	Nitrososphaera subcluster 3	Nitrososphaera subcluster 3.2	DQ312284
RevOTU-97%-0437	0	0	0	3	0	0	0	0	0	0		0	0		0	0	0		0	FV4B4XA02HXN2M	0.06667	Nitrososphaera cluster	Nitrososphaera subcluster 3	Nitrososphaera subcluster 3.1	DQ501115
RevOTU-97%-0438	0	0	0	0	0	0	0	0	0	0		0	18		0	0	0		0	FV4B4XA02G87MK	0.05631	Nitrosotalea cluster	Nitrosotalea subcluster 1	Nitrosotalea subcluster 1.1	EU667869
RevOTU-97%-0439	0	0	0	1	0	0	0	0	20	0		0	0		0	0	0		0	FV4B4XA02G7UO2	0.1422	Nitrososphaera cluster	Nitrososphaera subcluster 1	Nitrososphaera subcluster 1.1	EU671734
RevOTU-97%-0440	0	2	0	0	0	0	0	0	0	0		0	0		0	0	0		0	FV4B4XA02IK1S2	0.1089	N'sphaera sister cluster	N'sphaera sister subcluster 2	N'sphaera sister subcluster 2	EU651245
RevOTU-97%-0441	0	12	0	3	0	2	0	0	0	0		0	0		0	0	0		0	FV4B4XA02J1ZKH	0.06889	Nitrososphaera cluster	Nitrososphaera subcluster 3	Nitrososphaera subcluster 3.1	EU885711
RevOTU-97%-0442	0	0	0	0	0	0	0	0	0	0		0	1		0	0	0		0	FV4B4XA02FNRIP	0.06222	Nitrosotalea cluster	Nitrosotalea subcluster 1	Nitrosotalea subcluster 1.1	EF207216
RevOTU-97%-0443	0	0	0	0	1	0	1	7	0	0		0	0		0	0	0		0	FV4B4XA02JARJH	0.1133	Nitrososphaera cluster	Nitrososphaera subcluster 1	Nitrososphaera subcluster 1.1	AB353465
RevOTU-97%-0444	0	0	2	0	0	0	0	0	0	1		0	0		0	0	0		0	FV4B4XA02JV77M	0.07795	Nitrososphaera cluster	Nitrososphaera subcluster 1	Nitrososphaera subcluster 1.1	GU208164
RevOTU-97%-0445	0	0	0	0	1	0	0	0	0	0		0	0		0	0	0		0	FV4B4XA02JRLB7	0.1267	Nitrososphaera cluster	Nitrososphaera subcluster 1	Nitrososphaera subcluster 1.1	GQ863087
RevOTU-97%-0446	0	0	0	0	0	0	0	3	0	0		0	0		0	0	0		0	FV4B4XA02H29Z1	0.04222	Nitrososphaera cluster	Nitrososphaera subcluster 6	Nitrososphaera subcluster 6.1	DQ501048
RevOTU-97%-0447	0	0	0	0	0	0	0	0	0	1		0	0		0	0	0		0	FV4B4XA02GKT92	0.09111	Nitrososphaera cluster	Nitrososphaera subcluster 3	Nitrososphaera subcluster 3.1	DQ501037
RevOTU-97%-0448	0	50	0	50	3	3	2	4	74	2		0	0		0	0	0		0	FV4B4XA02F2K0N	0.05729	Nitrososphaera cluster	Nitrososphaera subcluster 3	Nitrososphaera subcluster 3.1	GQ863207
RevOTU-97%-0449	0	0	0	0	0	0	0	0	0	0		0	10		0	0	0		0	FV4B4XA02F7WX7	0.04598	Nitrosotalea cluster	Nitrosotalea subcluster 1	Nitrosotalea subcluster 1.1	EF207216
RevOTU-97%-0450	3	0	0	0	0	0	0	0	0	0		0	0		0	0	0		0	FV4B4XA02GB2VB	0.07778	Nitrososphaera cluster	Nitrososphaera subcluster 3	Nitrososphaera subcluster 3.1	GQ863207
RevOTU-97%-0451	0	0	0	0	0	0	0	0	0	0		0	4		0	0	0		0	FV4B4XA02H2GYU	0.06236	Nitrosotalea cluster	Nitrosotalea subcluster 1	Nitrosotalea subcluster 1.1	EU667869
RevOTU-97%-0452	0	0	1	0	0	0	3	0	0	0		0	0		0	0	0		0	FV4B4XA02HEGP2	0.03587	Nitrososphaera cluster	Nitrososphaera subcluster 1	Nitrososphaera subcluster 1.1	GQ863087
RevOTU-97%-0453	0	6	0	14	0	3	0	0	0	0		0	0		0	0	0		0	FV4B4XA02IWFHD	0.1671	Nitrososphaera cluster	soil subcluster	soil subcluster	AB353465
RevOTU-97%-0454	0	0	0	2	0	0	0	0	0	0		0	0		0	0	0		0	FV4B4XA02GMWI6	0.07606	Nitrososphaera cluster	Nitrososphaera subcluster 3	Nitrososphaera subcluster 3.1	EU885711
RevOTU-97%-0455	0	0	0	0	0	0	0	0	0	0		0	1		0	0	0		0	FV4B4XA02ICO07	0.05111	Nitrosotalea cluster	Nitrosotalea subcluster 1	Nitrosotalea subcluster 1.1	EU667869
RevOTU-97%-0456	0	0	0	5	0	0	0	0	0	0		0	0		0	0	0		0	FV4B4XA02IQKL8	0.07383	Nitrososphaera cluster	Nitrososphaera subcluster 3	Nitrososphaera subcluster 3.1	DQ304889
RevOTU-97%-0457	0	0	0	0	0	0	0	0	0	0		0	66		0	0	0		0	FV4B4XA02IX5IY	0.1053	Nitrosotalea cluster	Nitrosotalea subcluster 1	Nitrosotalea subcluster 1.1	GU396245
RevOTU-97%-0458	1	0	0	0	0	0	0	0	0	0		0	0		0	0	0		0	FV4B4XA02G5CY1	0.05568	Nitrososphaera cluster	Nitrososphaera subcluster 3	Nitrososphaera subcluster 3.2	FJ601552
RevOTU-97%-0459	0	1	1	0	0	0	0	0	0	0		0	0		0	0	0		0	FV4B4XA02I8YJ0	0.1051	Nitrososphaera cluster	Nitrososphaera subcluster 1	Nitrososphaera subcluster 1.1	GQ863087
RevOTU-97%-0460	0	0	0	0	3	0	0	0	0	0		0	0		0	0	0		0	FV4B4XA02IQU92	0.098	Nitrososphaera cluster	Nitrososphaera subcluster 3	Nitrososphaera subcluster 3.1	GQ863207
RevOTU-97%-0461	0	0	0	8	0	0	0	0	0	0		0	0		0	0	0		0	FV4B4XA02JHLAU	0.05932	Nitrososphaera cluster	Nitrososphaera subcluster 3	Nitrososphaera subcluster 3.1	GQ863207
RevOTU-97%-0462	0	216	1	109	112	21	45	147	138	48		0	0		0	0	0		0	FV4B4XA02IQXIU	0.09111	Nitrososphaera cluster	Nitrososphaera subcluster 3	Nitrososphaera subcluster 3.1	GQ863207
RevOTU-97%-0463	2	161	0	98	79	16	42	109	99	41		0	0		0	0	0		0	FV4B4XA02HSAZ8	0.07029	Nitrososphaera cluster	Nitrososphaera subcluster 3	Nitrososphaera subcluster 3.1	EF207214
RevOTU-97%-0464	0	0	0	0	0	0	0	1	0	0		0	0		0	0	0		0	FV4B4XA02F7LKF	0.1063	Nitrososphaera cluster	Nitrososphaera subcluster 1	Nitrososphaera subcluster 1.1	DQ148869
RevOTU-97%-0465	0	0	0	15	0	0	0	0	0	0		0	0		0	0	0		0	FV4B4XA02F3VG3	0.06488	Nitrososphaera cluster	Nitrososphaera subcluster 3	Nitrososphaera subcluster 3.2	FJ601552
RevOTU-97%-0466	0	0	5	0	0	0	0	1	0	0		0	0		0	0	0		0	FV4B4XA02I7YW4	0.09663	Nitrososphaera cluster	Nitrososphaera subcluster 1	Nitrososphaera subcluster 1.1	FJ853249
RevOTU-97%-0467	0	6	2	0	67	9	1	9	61	9		0	0		0	0	0		0	FV4B4XA02F28CE	0.03803	Nitrososphaera cluster	Nitrososphaera cluster	Nitrososphaera cluster	DQ501097
RevOTU-97%-0468	0	0	0	1	0	0	0	0	0	0		0	0		0	0	0		0	FV4B4XA02GM8WY	0.08054	Nitrososphaera cluster	Nitrososphaera subcluster 3	Nitrososphaera subcluster 3.2	FJ601552
RevOTU-97%-0469	0	61	0	0	92	11	59	141	24	0		0	0		0	0	0		0	FV4B4XA02JHFRJ	0.1348	Nitrososphaera cluster	Nitrososphaera subcluster 1	Nitrososphaera subcluster 1.1	DQ501093
RevOTU-97%-0470	0	0	1	0	0	0	0	0	0	0		0	0		0	0	9		0	FV4B4XA02JL4MR	0.06192	Nitrososphaera cluster	Nitrososphaera subcluster 1	Nitrososphaera subcluster 1.1	DQ534873
RevOTU-97%-0471	0	0	0	0	0	0	0	0	0	0		0	18		0	0	0		0	FV4B4XA02IFPQS	0.04922	Nitrosotalea cluster	Nitrosotalea subcluster 1	Nitrosotalea subcluster 1.1	EU553431
RevOTU-97%-0472	0	6	0	0	1	0	1	1	1	0		0	0		0	0	0		0	FV4B4XA02HXYE9	0.0962	Nitrososphaera cluster	Nitrososphaera subcluster 1	Nitrososphaera subcluster 1.1	AB353465
RevOTU-97%-0473	0	93	0	26	10	22	5	37	112	4		0	0		0	0	0		0	FV4B4XA02HYCVV	0.1312	Nitrososphaera cluster	Nitrososphaera subcluster 1	Nitrososphaera subcluster 1.1	DQ501093
RevOTU-97%-0474	0	0	0	0	0	0	0	4	0	0		0	0		0	0	0		0	FV4B4XA02HTCBM	0.1345	Nitrososphaera cluster	Nitrososphaera subcluster 1	Nitrososphaera subcluster 1.1	DQ501044
RevOTU-97%-0475	0	0	0	0	0	0	0	0	0	0		0	0		28	0	0		0	FV4B4XA02G6994	0.04719	Nitrososphaera cluster	Nitrososphaera subcluster 9	Nitrososphaera subcluster 9	DQ278591
RevOTU-97%-0476	0	0	0	12	0	4	0	0	0	17		0	0		0	0	0		0	FV4B4XA02IQYDI	0.07606	Nitrososphaera cluster	Nitrososphaera subcluster 3	Nitrososphaera subcluster 3.1	EU885711
RevOTU-97%-0477	0	0	0	3	0	0	0	0	0	0		0	0		0	0	0		0	FV4B4XA02IY98J	0.1365	Nitrososphaera cluster	Nitrososphaera subcluster 3	Nitrososphaera subcluster 3.1	EF207219
RevOTU-97%-0478	0	0	1	0	0	0	0	0	0	0		0	0		0	0	0		0	FV4B4XA02GPQFI	0.07143	Nitrososphaera cluster	Nitrososphaera subcluster 1	Nitrososphaera subcluster 1.1	FJ853249
RevOTU-97%-0479	0	0	0	0	0	0	1	1	0	1		0	0		0	0	0		0	FV4B4XA02F4N1F	0.06842	Nitrososphaera cluster	Nitrososphaera subcluster 1	Nitrososphaera subcluster 1.1	GQ863087
RevOTU-97%-0480	0	0	0	0	0	0	0	0	0	0		0	0		0	0	193		0	FV4B4XA02IBCMF	0.04977	Nitrososphaera cluster	Nitrososphaera cluster	Nitrososphaera cluster	AJ627422
RevOTU-97%-0481	0	0	0	0	0	0	0	0	0	0		0	0		21	4	10		0	FV4B4XA02F67TK	0.05602	Nitrososphaera cluster	Nitrososphaera cluster	Nitrososphaera cluster	AJ627422
RevOTU-97%-0482	0	0	0	0	0	0	0	1	0	0		0	0		0	0	0		0	FV4B4XA02JE6NQ	0.09213	Nitrososphaera cluster	Nitrososphaera cluster	Nitrososphaera cluster	DQ148596
RevOTU-97%-0483	0	0	2	0	0	0	0	0	0	0		0	0		0	0	0		0	FV4B4XA02I45TX	0.08296	Nitrososphaera cluster	Nitrososphaera subcluster 1	Nitrososphaera subcluster 1.1	GU208164
RevOTU-97%-0484	0	0	0	0	0	0	0	0	0	0		0	4		0	0	0		0	FV4B4XA02HDU1L	0.09361	Nitrosotalea cluster	Nitrosotalea subcluster 1	Nitrosotalea subcluster 1.1	FN773458
RevOTU-97%-0485	0	0	0	0	0	0	0	0	0	0		0	0		11	0	0		0	FV4B4XA02JE5WE	0.04692	Nitrososphaera cluster	Nitrososphaera subcluster 4	Nitrososphaera subcluster 4.1	AB353462
RevOTU-97%-0486	0	0	0	0	0	0	0	0	0	0		0	11		0	0	0		0	FV4B4XA02H27ZH	0.07563	Nitrosotalea cluster	Nitrosotalea subcluster 1	Nitrosotalea subcluster 1.1	EU667789
RevOTU-97%-0487	0	0	0	0	0	0	0	0	0	0		0	0		1	1	0		0	FV4B4XA02JBU4X	0.1096	Nitrososphaera cluster	Nitrososphaera cluster	Nitrososphaera cluster	EU672210
RevOTU-97%-0488	0	0	0	0	0	0	0	0	0	0		0	0		0	0	2		0	FV4B4XA02FZVE5	0.08277	Nitrososphaera cluster	Nitrososphaera subcluster 1	Nitrososphaera subcluster 1	EU671952
RevOTU-97%-0489	2	8	0	0	96	0	23	207	1	1		0	0		0	0	0		0	FV4B4XA02FLVPH	0.08571	Nitrososphaera cluster	Nitrososphaera subcluster 1	Nitrososphaera subcluster 1.1	EU671734
RevOTU-97%-0490	0	18	0	6	37	12	4	31	0	6		0	0		0	0	0		0	FV4B4XA02GB163	0.06682	Nitrososphaera cluster	Nitrososphaera cluster	Nitrososphaera cluster	DQ278513
RevOTU-97%-0491	0	2	0	1	0	0	0	0	0	1		0	0		0	0	0		0	FV4B4XA02GYBIU	0.06935	Nitrososphaera cluster	Nitrososphaera subcluster 3	Nitrososphaera subcluster 3.1	EF207214
RevOTU-97%-0492	0	5	0	0	0	1	0	0	0	0		0	0		0	0	0		0	FV4B4XA02GTHLX	0.1326	Nitrososphaera cluster	Nitrososphaera subcluster 1	Nitrososphaera subcluster 1.1	DQ501093
RevOTU-97%-0493	0	0	0	0	0	0	0	1	0	0		0	0		0	0	0		0	FV4B4XA02FW35P	0.1256	Nitrososphaera cluster	Nitrososphaera subcluster 9	Nitrososphaera subcluster 9	EU671718
RevOTU-97%-0494	0	0	0	0	0	0	0	0	0	0		0	2		0	0	0		0	FV4B4XA02G3WCH	0.0427	Nitrososphaera cluster	Nitrososphaera subcluster 1	Nitrososphaera subcluster 1.1	DQ304871
RevOTU-97%-0495	0	0	119	0	0	1	0	0	0	0		0	0		0	0	0		0	FV4B4XA02G7HSX	0.08784	Nitrososphaera cluster	Nitrososphaera subcluster 1	Nitrososphaera subcluster 1.1	FJ853249
RevOTU-97%-0496	0	0	0	0	1	0	0	0	0	0		0	0		0	0	0		0	FV4B4XA02J3KO5	0.1973	Nitrososphaera cluster	soil subcluster	soil subcluster	DQ534698
RevOTU-97%-0497	0	0	0	0	0	0	0	1	0	0		0	0		0	0	0		0	FV4B4XA02JNIBH	0.2009	Nitrososphaera cluster	soil subcluster	soil subcluster	DQ148657
RevOTU-97%-0498	3	0	0	0	0	0	0	0	0	0		0	0		0	0	0		0	FV4B4XA02H5Y2U	0.1011	Nitrososphaera cluster	Nitrososphaera subcluster 3	Nitrososphaera subcluster 3.2	EU315734
RevOTU-97%-0499	0	0	0	0	0	0	1	1	0	0		0	0		0	0	0		0	FV4B4XA02IF7XI	0.08539	Nitrososphaera cluster	Nitrososphaera subcluster 1	Nitrososphaera subcluster 1.1	FJ853249
RevOTU-97%-0500	0	3	0	1	0	0	0	1	2	0		0	0		0	0	0		0	FV4B4XA02IOZLC	0.0298	Nitrososphaera cluster	Nitrososphaera subcluster 1	Nitrososphaera subcluster 1.1	EU590391
RevOTU-97%-0501	0	0	4	0	0	0	0	0	0	0		0	0		0	0	0		0	FV4B4XA02JDMRS	0.1104	Nitrososphaera cluster	Nitrososphaera subcluster 1	Nitrososphaera subcluster 1.1	DQ501044
RevOTU-97%-0502	0	6	0	0	76	4	7	42	209	13		0	0		0	0	0		0	FV4B4XA02FWC0C	0.03837	Nitrososphaera cluster	Nitrososphaera cluster	Nitrososphaera cluster	DQ148814
RevOTU-97%-0503	0	1	0	0	0	0	1	0	0	0		0	0		0	0	0		0	FV4B4XA02HV2DM	0.06278	Nitrososphaera cluster	Nitrososphaera cluster	Nitrososphaera cluster	EU025147
RevOTU-97%-0504	0	0	0	0	0	0	0	0	0	0		0	8		0	0	0		0	FV4B4XA02H84RD	0.06067	Nitrosotalea cluster	Nitrosotalea subcluster 1	Nitrosotalea subcluster 1.1	EU553431
RevOTU-97%-0505	0	0	0	0	0	0	1	0	0	0		0	0		0	0	0		0	FV4B4XA02JQOIX	0.09193	Nitrososphaera cluster	Nitrososphaera subcluster 1	Nitrososphaera subcluster 1.1	FJ853249
RevOTU-97%-0506	0	0	0	0	0	0	0	7	0	0		0	0		0	0	0		0	FV4B4XA02I7LQK	0.08296	Nitrososphaera cluster	Nitrososphaera subcluster 1	Nitrososphaera subcluster 1.1	DQ148869
RevOTU-97%-0507	1	18	0	9	15	4	20	94	16	2		0	0		0	0	0		0	FV4B4XA02JWJTO	0.07039	Nitrososphaera cluster	Nitrososphaera subcluster 1	Nitrososphaera subcluster 1.1	AB353465
RevOTU-97%-0508	1	22	0	4	0	0	0	0	4	2		0	0		0	0	0		0	FV4B4XA02G228N	0.1241	Nitrososphaera cluster	Nitrososphaera subcluster 1	Nitrososphaera subcluster 1.1	FJ601579
RevOTU-97%-0509	1	3	0	0	0	0	9	21	4	0		0	0		0	0	0		0	FV4B4XA02FJUIJ	0.07416	Nitrososphaera cluster	Nitrososphaera subcluster 1	Nitrososphaera subcluster 1.1	AB353465
RevOTU-97%-0510	0	0	0	0	95	0	10	185	0	0		0	0		0	0	0		0	FV4B4XA02HVQGJ	0.08511	Nitrososphaera cluster	Nitrososphaera subcluster 1	Nitrososphaera subcluster 1.1	GQ863087
RevOTU-97%-0511	0	7	0	28	0	4	0	0	0	0		0	0		0	0	0		0	FV4B4XA02GAJ1U	0.1182	Nitrososphaera cluster	Nitrososphaera subcluster 1	Nitrososphaera subcluster 1.1	FJ601579
RevOTU-97%-0512	0	1	4	1	49	0	22	34	9	1		0	0		0	0	0		0	FV4B4XA02IK04P	0.05079	Nitrososphaera cluster	Nitrososphaera cluster	Nitrososphaera cluster	DQ148814
RevOTU-97%-0513	0	0	0	1	0	0	0	0	0	0		0	0		0	0	0		0	FV4B4XA02GUU3L	0.08764	Nitrososphaera cluster	Nitrososphaera subcluster 3	Nitrososphaera subcluster 3.2	FJ601552
RevOTU-97%-0514	0	0	18	0	0	2	0	6	0	0		0	0		0	0	0		0	FV4B4XA02JPLZ4	0.02697	Nitrososphaera cluster	Nitrososphaera cluster	Nitrososphaera cluster	DQ501096
RevOTU-97%-0515	0	0	0	0	0	0	0	0	0	0		0	1		0	0	0		0	FV4B4XA02HETWH	0.1191	Nitrosotalea cluster	Nitrosotalea subcluster 1	Nitrosotalea subcluster 1.1	FJ227769
RevOTU-97%-0516	0	0	0	0	0	0	0	0	0	0		0	0		46	2	0		0	FV4B4XA02GBKJO	0.04943	Nitrososphaera cluster	Nitrososphaera subcluster 9	Nitrososphaera subcluster 9	EU770861
RevOTU-97%-0517	0	0	0	0	0	0	0	0	0	0		0	29		0	0	0		0	FV4B4XA02JCOPY	0.09611	Nitrosotalea cluster	Nitrosotalea subcluster 1	Nitrosotalea subcluster 1.1	FJ227691
RevOTU-97%-0518	0	0	0	0	0	0	0	0	0	0		0	0		0	0	5		0	FV4B4XA02FYEVS	0.08539	Nitrososphaera cluster	Nitrososphaera subcluster 1	Nitrososphaera subcluster 1.1	DQ534873
RevOTU-97%-0519	0	0	0	0	0	0	0	0	0	0		0	0		0	0	8		0	FV4B4XA02JW1WP	0.09795	Nitrososphaera cluster	Nitrososphaera subcluster 1	Nitrososphaera subcluster 1.1	DQ534873
RevOTU-97%-0520	3	533	135	43	472	39	1010	135	24	143		0	0		0	0	0		0	FV4B4XA02JIKUO	0.02778	Nitrososphaera cluster	Nitrososphaera subcluster 1	Nitrososphaera subcluster 1.1	GQ863087
RevOTU-97%-0521	0	0	0	0	0	0	0	0	0	0		0	0		0	0	1		0	FV4B4XA02G8KX8	0.06517	Nitrososphaera cluster	Nitrososphaera subcluster 1	Nitrososphaera subcluster 1.1	DQ534873
RevOTU-97%-0522	0	0	0	0	0	0	0	0	0	0		0	8		129	0	218		0	FV4B4XA02HAGP5	0.03731	Nitrososphaera cluster	Nitrososphaera cluster	Nitrososphaera cluster	EU025175
RevOTU-97%-0523	0	1	0	1	11	0	0	0	28	2		0	0		254	33	5		0	FV4B4XA02IQVMC	0.01798	Nitrososphaera cluster	Nitrososphaera cluster	Nitrososphaera cluster	DQ278530
RevOTU-97%-0524	0	2	0	2	9	1	6	34	5	0		0	0		0	0	0		0	FV4B4XA02IF2O8	0.06497	Nitrososphaera cluster	Nitrososphaera subcluster 1	Nitrososphaera subcluster 1.1	AB353465
RevOTU-97%-0525	0	1	0	0	0	1	0	1	0	3		0	0		0	0	0		0	FV4B4XA02JLDYM	0.05618	Nitrososphaera cluster	Nitrososphaera cluster	Nitrososphaera cluster	EU025147
RevOTU-97%-0526	0	0	0	2	0	0	0	0	0	0		0	0		0	0	0		0	FV4B4XA02IHFXB	0.09213	Nitrososphaera cluster	Nitrososphaera subcluster 3	Nitrososphaera subcluster 3.1	DQ501037
RevOTU-97%-0527	0	0	0	0	0	0	0	0	0	2		0	0		0	0	0		0	FV4B4XA02IIESR	0.0764	Nitrososphaera cluster	Nitrososphaera subcluster 1	Nitrososphaera subcluster 1.1	EU590391
RevOTU-97%-0528	0	0	2	0	0	0	0	9	2	0		0	0		0	0	0		0	FV4B4XA02IRTP5	0.03371	Nitrososphaera cluster	Nitrososphaera subcluster 1	Nitrososphaera subcluster 1.1	FJ853249
RevOTU-97%-0529	0	0	0	0	0	0	0	0	0	0		0	0		5	0	0		0	FV4B4XA02I6I90	0.02934	Nitrososphaera cluster	Nitrososphaera subcluster 8	Nitrososphaera subcluster 8.2	DQ304868
RevOTU-97%-0530	0	0	0	0	0	0	0	0	0	0		0	59		0	0	0		0	FV4B4XA02JUQC6	0.09438	Nitrosotalea cluster	Nitrosotalea subcluster 1	Nitrosotalea subcluster 1.1	GU396245
RevOTU-97%-0531	0	0	14	0	0	0	0	0	0	0		0	0		0	0	0		0	FV4B4XA02HKNF3	0.07246	Nitrososphaera cluster	Nitrososphaera subcluster 1	Nitrososphaera subcluster 1.1	FJ853249
RevOTU-97%-0532	0	0	0	0	0	0	0	0	0	0		0	32		0	0	0		0	FV4B4XA02HW26U	0.06517	Nitrosotalea cluster	Nitrosotalea subcluster 1	Nitrosotalea subcluster 1.1	FJ483773
RevOTU-97%-0533	0	0	0	0	0	0	0	3	0	0		0	0		0	0	0		0	FV4B4XA02I64P1	0.08966	Nitrososphaera cluster	Nitrososphaera subcluster 1	Nitrososphaera subcluster 1.1	AB353465
RevOTU-97%-0534	0	0	0	0	0	0	0	0	0	0		0	28		0	0	0		0	FV4B4XA02JLFCP	0.07604	Nitrosotalea cluster	Nitrosotalea subcluster 1	Nitrosotalea subcluster 1.1	EU553431
RevOTU-97%-0535	0	0	0	0	0	0	0	2	0	0		0	0		0	0	0		0	FV4B4XA02GZ85P	0.1438	Nitrososphaera cluster	Nitrososphaera subcluster 1	Nitrososphaera subcluster 1.1	FJ601579
RevOTU-97%-0536	0	0	0	0	0	0	7	2	0	0		0	0		0	0	0		0	FV4B4XA02J0WR2	0.06881	Nitrososphaera cluster	Nitrososphaera subcluster 1	Nitrososphaera subcluster 1.1	GQ863087
RevOTU-97%-0537	0	0	0	0	4	0	7	39	0	0		0	0		0	0	0		0	FV4B4XA02I1JO5	0.06966	Nitrososphaera cluster	Nitrososphaera subcluster 1	Nitrososphaera subcluster 1.1	GQ863087
RevOTU-97%-0538	0	0	1	0	0	0	0	0	0	0		0	0		0	0	0		0	FV4B4XA02HTWB8	0.08315	Nitrososphaera cluster	Nitrososphaera subcluster 1	Nitrososphaera subcluster 1.1	FJ853249
RevOTU-97%-0539	0	0	0	0	0	0	0	0	0	0		0	0		1	0	0		0	FV4B4XA02I80Q9	0.05093	Nitrososphaera cluster	Nitrososphaera subcluster 9	Nitrososphaera subcluster 9	GQ226116
RevOTU-97%-0540	0	0	0	0	0	0	0	0	0	0		0	0		4	0	0		0	FV4B4XA02F6A31	0.04245	Nitrososphaera cluster	Nitrososphaera cluster	Nitrososphaera cluster	DQ278530
RevOTU-97%-0541	0	0	0	0	0	0	0	1	0	0		0	0		0	0	0		0	FV4B4XA02I09ZV	0.1141	Nitrososphaera cluster	Nitrososphaera subcluster 3	Nitrososphaera subcluster 3.1	EF207214
RevOTU-97%-0542	0	0	0	1	0	0	0	0	0	0		0	0		0	0	0		0	FV4B4XA02G1Y8D	0.1191	Nitrososphaera cluster	Nitrososphaera subcluster 1	Nitrososphaera subcluster 1.1	GQ863087
RevOTU-97%-0543	1	0	0	0	0	0	0	0	0	0		0	0		0	0	0		0	FV4B4XA02JFEQB	0.08072	Nitrososphaera cluster	Nitrososphaera subcluster 3	Nitrososphaera subcluster 3.1	GQ863207
RevOTU-97%-0544	0	1	0	3	0	0	5	0	20	0		0	0		0	0	0		0	FV4B4XA02FL073	0.06517	Nitrososphaera cluster	Nitrososphaera subcluster 3	Nitrososphaera subcluster 3.3	EU315733
RevOTU-97%-0545	0	0	2	0	0	0	0	0	0	0		0	0		0	0	0		0	FV4B4XA02HITCV	0.1233	Nitrososphaera cluster	Nitrososphaera subcluster 1	Nitrososphaera subcluster 1.1	FJ853249
RevOTU-97%-0546	0	0	0	0	0	0	0	0	0	0		0	0		0	0	5		0	FV4B4XA02I9F7G	0.06067	Nitrososphaera cluster	Nitrososphaera cluster	Nitrososphaera cluster	AJ627422
RevOTU-97%-0547	0	5	0	1	1	1	3	6	3	0		0	0		0	0	0		0	FV4B4XA02JBRPB	0.08764	Nitrososphaera cluster	Nitrososphaera subcluster 3	Nitrososphaera subcluster 3.1	GQ863207
RevOTU-97%-0548	0	0	0	0	0	0	0	0	1	0		0	0		0	0	0		0	FV4B4XA02GDI4T	0.07383	Nitrososphaera cluster	Nitrososphaera subcluster 3	Nitrososphaera subcluster 3.1	GQ863207
RevOTU-97%-0549	0	0	0	0	0	0	0	0	0	0		0	0		0	0	1		0	FV4B4XA02GLO6F	0.05618	Nitrososphaera cluster	Nitrososphaera subcluster 1	Nitrososphaera subcluster 1.1	DQ534873
RevOTU-97%-0550	0	0	0	0	0	0	0	0	0	0		0	0		9	0	0		0	FV4B4XA02GJXR0	0.05621	Nitrososphaera cluster	Nitrososphaera subcluster 9	Nitrososphaera subcluster 9	EU770861
RevOTU-97%-0551	0	3	0	1	10	0	9	5	5	4		0	0		0	0	0		0	FV4B4XA02JX1ZX	0.09865	Nitrososphaera cluster	Nitrososphaera subcluster 1	Nitrososphaera subcluster 1.1	GQ863087
RevOTU-97%-0552	0	0	0	0	0	0	0	0	0	0		0	7		0	0	0		0	FV4B4XA02GUI2P	0.09729	Nitrosotalea cluster	Nitrosotalea subcluster 1	Nitrosotalea subcluster 1.1	GU396245
RevOTU-97%-0553	0	0	13	0	0	0	0	1	0	0		0	0		0	0	0		0	FV4B4XA02GZ8RD	0.1169	Nitrososphaera cluster	Nitrososphaera subcluster 1	Nitrososphaera subcluster 1.1	DQ534873
RevOTU-97%-0554	0	0	0	0	0	0	0	0	0	0		0	0		0	0	1		0	FV4B4XA02GPCXZ	0.1124	Nitrososphaera cluster	Nitrososphaera cluster	Nitrososphaera cluster	DQ278573
RevOTU-97%-0555	0	0	0	0	0	0	0	0	0	0		1	0		0	0	0		0	FV4B4XA02JDLWI	0.07848	Nitrosopumilus cluster	Nitrosopumilus subcluster 5	Nitrosopumilus subcluster 5.2	GQ226081
RevOTU-97%-0556	0	0	0	0	0	0	0	0	0	0		0	0		0	0	1		0	FV4B4XA02JASD7	0.07416	Nitrososphaera cluster	Nitrososphaera cluster	Nitrososphaera cluster	EU197158
RevOTU-97%-0557	0	0	0	5	0	0	0	0	0	0		0	0		0	0	0		0	FV4B4XA02JWC79	0.1416	Nitrososphaera cluster	Nitrososphaera subcluster 3	Nitrososphaera subcluster 3.1	EF207219
RevOTU-97%-0558	0	0	0	0	0	0	1	0	0	0		0	0		0	0	0		0	FV4B4XA02HTJ4P	0.0764	Nitrososphaera cluster	Nitrososphaera subcluster 1	Nitrososphaera subcluster 1.1	GQ863087
RevOTU-97%-0559	0	0	0	0	0	0	0	0	0	0		0	0		3	0	0		0	FV4B4XA02HES2I	0.05381	Nitrososphaera cluster	Nitrososphaera cluster	Nitrososphaera cluster	DQ278530
RevOTU-97%-0560	230	0	0	4	8	0	0	0	0	0		0	0		0	0	0		0	FV4B4XA02GIC25	0.05523	Nitrososphaera cluster	Nitrososphaera subcluster 3	Nitrososphaera subcluster 3.2	EU315734
RevOTU-97%-0561	1	0	0	0	0	0	0	0	0	0		0	0		0	0	0		0	FV4B4XA02H2MT5	0.09213	Nitrososphaera cluster	Nitrososphaera subcluster 3	Nitrososphaera subcluster 3.2	DQ312284
RevOTU-97%-0562	0	0	0	0	0	0	0	0	0	0		0	1		0	0	0		0	FV4B4XA02JQYTZ	0.0427	Nitrososphaera cluster	Nitrososphaera subcluster 1	Nitrososphaera subcluster 1.1	Ni6Viene
RevOTU-97%-0563	0	0	8	0	0	0	0	0	0	0		0	0		0	0	0		0	FV4B4XA02JZ1V2	0.0764	Nitrososphaera cluster	Nitrososphaera subcluster 1	Nitrososphaera subcluster 1.1	FJ853249
RevOTU-97%-0564	0	0	26	0	0	0	0	0	0	0		0	0		0	0	0		0	FV4B4XA02JNPKY	0.09275	Nitrososphaera cluster	Nitrososphaera subcluster 1	Nitrososphaera subcluster 1.1	GU208164
RevOTU-97%-0565	0	0	0	0	0	0	0	0	0	0		0	0		0	0	22		0	FV4B4XA02IJGZK	0.06532	Nitrososphaera cluster	Nitrososphaera subcluster 1	Nitrososphaera subcluster 1.1	DQ534873
RevOTU-97%-0566	0	0	0	0	0	0	8	21	3	1		0	0		0	0	0		0	FV4B4XA02F4SG1	0.05069	Nitrososphaera cluster	Nitrososphaera subcluster 1	Nitrososphaera subcluster 1.1	GQ863087
RevOTU-97%-0567	1	4	0	2	1	2	0	2	6	0		0	0		0	0	0		0	FV4B4XA02ISYAV	0.1281	Nitrososphaera cluster	Nitrososphaera subcluster 1	Nitrososphaera subcluster 1.1	FJ601579
RevOTU-97%-0568	0	0	0	0	0	0	0	0	0	0		0	0		0	1	0		0	FV4B4XA02HIAS6	0.06982	Nitrosotalea cluster	Nitrosotalea subcluster 1	Nitrosotalea subcluster 1.1	EU667787
RevOTU-97%-0569	0	0	1	0	0	0	0	0	0	0		0	0		0	0	0		0	FV4B4XA02JYO4C	0.09213	Nitrososphaera cluster	Nitrososphaera subcluster 1	Nitrososphaera subcluster 1.1	FJ853249
RevOTU-97%-0570	0	0	0	0	0	0	0	0	0	0		0	0		0	0	3		0	FV4B4XA02HS9FS	0.05708	Nitrososphaera cluster	Nitrososphaera subcluster 1	Nitrososphaera subcluster 1.1	DQ534873
RevOTU-97%-0571	0	0	0	0	0	0	0	0	0	1		0	0		0	0	0		0	FV4B4XA02H3SBD	0.1236	Nitrososphaera cluster	Nitrososphaera subcluster 6	Nitrososphaera subcluster 6.1	DQ148584
RevOTU-97%-0572	0	1	0	4	0	3	0	0	0	0		0	0		0	0	0		0	FV4B4XA02IP9Q6	0.1084	Nitrososphaera cluster	Nitrososphaera subcluster 1	Nitrososphaera subcluster 1.1	AB353467
RevOTU-97%-0573	2	0	0	0	0	0	0	0	0	0		0	0		0	0	0		0	FV4B4XA02IAA1B	0.07092	Nitrososphaera cluster	Nitrososphaera subcluster 3	Nitrososphaera subcluster 3.2	FJ601552
RevOTU-97%-0574	0	0	0	0	3	0	3	16	2	0		0	0		0	0	0		0	FV4B4XA02JLKY2	0.1171	Nitrososphaera cluster	Nitrososphaera subcluster 1	Nitrososphaera subcluster 1.1	DQ501093
RevOTU-97%-0575	0	0	0	0	0	0	0	0	0	0		0	1		0	0	0		0	FV4B4XA02HCPJ1	0.08904	Nitrosotalea cluster	Nitrosotalea subcluster 1	Nitrosotalea subcluster 1.1	EU553431
RevOTU-97%-0576	1	0	0	0	0	0	0	0	0	0		0	0		0	0	0		0	FV4B4XA02HXK76	0.1303	Nitrososphaera cluster	Nitrososphaera subcluster 3	Nitrososphaera subcluster 3.2	FJ601552
RevOTU-97%-0577	0	0	8	0	0	0	0	0	0	0		0	0		0	0	0		0	FV4B4XA02GKKOP	0.09198	Nitrososphaera cluster	Nitrososphaera subcluster 1	Nitrososphaera subcluster 1.1	DQ501093
RevOTU-97%-0578	0	0	2	0	0	0	0	0	0	0		0	0		0	0	0		0	FV4B4XA02IIUUT	0.09213	Nitrososphaera cluster	Nitrososphaera subcluster 1	Nitrososphaera subcluster 1.1	DQ501093
RevOTU-97%-0579	0	0	0	0	0	0	0	0	0	0		0	19		0	0	0		0	FV4B4XA02H5NHB	0.09491	Nitrosotalea cluster	Nitrosotalea subcluster 1	Nitrosotalea subcluster 1.1	GU396245
RevOTU-97%-0580	0	0	0	1	0	0	0	0	0	0		0	0		0	0	0		0	FV4B4XA02IXY65	0.1644	Nitrososphaera cluster	soil subcluster	soil subcluster	GQ863087
RevOTU-97%-0581	0	0	0	0	0	0	0	0	0	0		0	0		0	0	1		0	FV4B4XA02IFZZP	0.08126	Nitrososphaera cluster	Nitrososphaera subcluster 1	Nitrososphaera subcluster 1.1	DQ501044
RevOTU-97%-0582	0	0	2	0	0	0	1	0	0	0		0	0		0	0	0		0	FV4B4XA02JE94Q	0.08989	Nitrososphaera cluster	Nitrososphaera subcluster 1	Nitrososphaera subcluster 1.1	GQ863087
RevOTU-97%-0583	0	0	0	0	0	0	0	0	0	0		0	2		0	0	21		0	FV4B4XA02HOX1S	0.07449	Nitrososphaera cluster	Nitrososphaera subcluster 1	Nitrososphaera subcluster 1.1	DQ501044
RevOTU-97%-0584	0	0	0	5	0	0	0	0	0	0		0	0		0	0	0		0	FV4B4XA02G3LYK	0.09677	Nitrososphaera cluster	Nitrososphaera subcluster 3	Nitrososphaera subcluster 3.1	EF207214
RevOTU-97%-0585	4	0	0	0	0	0	0	0	0	0		0	0		0	0	0		0	FV4B4XA02HXO29	0.1773	Nitrososphaera cluster	soil subcluster	soil subcluster	DQ534863
RevOTU-97%-0586	0	0	5	0	0	0	0	0	0	0		0	0		0	0	0		0	FV4B4XA02FO4IK	0.09917	Nitrososphaera cluster	Nitrososphaera subcluster 1	Nitrososphaera subcluster 1.1	DQ534873
RevOTU-97%-0587	0	0	9	0	0	0	0	33	0	0		0	0		0	0	23		0	FV4B4XA02HTA6W	0.1106	Nitrososphaera cluster	Nitrososphaera subcluster 1	Nitrososphaera subcluster 1.1	DQ501044
RevOTU-97%-0588	0	1	4	0	3	2	13	14	1	0		0	0		0	0	0		0	FV4B4XA02FN5AW	0.04516	Nitrososphaera cluster	Nitrososphaera subcluster 2	Nitrososphaera subcluster 2.1	EU672223
RevOTU-97%-0589	0	0	0	0	0	0	0	0	0	0		0	17		0	0	0		0	FV4B4XA02G7CMS	0.07466	Nitrosotalea cluster	Nitrosotalea subcluster 1	Nitrosotalea subcluster 1.1	EU553431
RevOTU-97%-0590	0	0	0	0	0	0	0	0	0	2		0	116		0	0	0		0	FV4B4XA02IK1JL	0.07919	Nitrosotalea cluster	Nitrosotalea subcluster 1	Nitrosotalea subcluster 1.1	FJ227691
RevOTU-97%-0591	0	0	0	3	2	0	0	0	0	0		0	0		0	0	0		0	FV4B4XA02IYROW	0.07191	Nitrososphaera cluster	Nitrososphaera subcluster 1	Nitrososphaera subcluster 1.1	AB353467
RevOTU-97%-0592	0	0	0	0	0	0	0	0	0	0		0	0		16	0	0		0	FV4B4XA02F7E0J	0.06292	Nitrososphaera cluster	Nitrososphaera cluster	Nitrososphaera cluster	GQ142330
RevOTU-97%-0593	0	0	0	0	0	0	0	0	0	0		0	0		7	0	0		0	FV4B4XA02H9OQ4	0.06368	Nitrososphaera cluster	Nitrososphaera cluster	Nitrososphaera cluster	EU025175
RevOTU-97%-0594	0	0	0	0	0	0	0	2	0	0		0	0		0	0	0		0	FV4B4XA02G5XSB	0.1059	Nitrososphaera cluster	Nitrososphaera subcluster 1	Nitrososphaera subcluster 1.1	GQ863087
RevOTU-97%-0595	0	0	1	0	0	0	0	0	0	0		0	0		0	0	0		0	FV4B4XA02IZ6EI	0.08969	Nitrososphaera cluster	Nitrososphaera cluster	Nitrososphaera cluster	DQ278513
RevOTU-97%-0596	0	0	0	0	0	0	0	1	0	0		0	0		0	0	0		0	FV4B4XA02J2II2	0.07675	Nitrososphaera cluster	Nitrososphaera subcluster 1	Nitrososphaera subcluster 1.1	DQ501093
RevOTU-97%-0597	0	0	2	0	0	0	0	0	0	0		0	0		0	0	0		0	FV4B4XA02GV1V8	0.06335	Nitrososphaera cluster	Nitrososphaera subcluster 1	Nitrososphaera subcluster 1.1	DQ534873
RevOTU-97%-0598	0	0	0	0	0	0	0	0	0	0		0	0		0	0	3		0	FV4B4XA02H5PDT	0.06532	Nitrososphaera cluster	Nitrososphaera subcluster 1	Nitrososphaera subcluster 1.1	FJ853249
RevOTU-97%-0599	0	0	0	0	3	0	0	1	0	1		0	0		0	0	0		0	FV4B4XA02H51DR	0.1136	Nitrososphaera cluster	Nitrososphaera cluster	Nitrososphaera cluster	EU315718
RevOTU-97%-0600	0	0	0	0	0	0	0	0	0	0		0	62		0	0	0		0	FV4B4XA02HZD7E	0.03189	Nitrosotalea cluster	Nitrosotalea subcluster 1	Nitrosotalea subcluster 1.1	FJ483773
RevOTU-97%-0601	0	0	0	0	0	0	0	0	0	0		0	4		0	0	0		0	FV4B4XA02IXV24	0.08491	Nitrosotalea cluster	Nitrosotalea subcluster 1	Nitrosotalea subcluster 1.1	FJ227709
RevOTU-97%-0602	2	0	0	2	0	0	0	0	0	0		0	0		0	0	0		0	FV4B4XA02JYAPQ	0.06546	Nitrososphaera cluster	Nitrososphaera subcluster 3	Nitrososphaera subcluster 3.3	EU651200
RevOTU-97%-0603	0	0	0	0	0	0	0	0	0	0		0	0		1	0	0		0	FV4B4XA02IZD9L	0.0764	Nitrososphaera cluster	Nitrososphaera subcluster 9	Nitrososphaera subcluster 9	EU025160
RevOTU-97%-0604	0	0	7	0	0	0	0	0	0	0		0	0		0	0	0		0	FV4B4XA02IR8NM	0.07901	Nitrososphaera cluster	Nitrososphaera subcluster 1	Nitrososphaera subcluster 1.1	DQ501044
RevOTU-97%-0605	0	0	0	0	1	0	0	10	0	0		0	0		0	0	0		0	FV4B4XA02GASM5	0.06719	Nitrososphaera cluster	Nitrososphaera subcluster 1	Nitrososphaera subcluster 1.1	GQ863087
RevOTU-97%-0606	0	0	0	0	0	0	0	0	0	0		0	23		0	0	0		0	FV4B4XA02JHYIH	0.03988	Nitrosotalea cluster	Nitrosotalea subcluster 1	Nitrosotalea subcluster 1.1	FJ483773
RevOTU-97%-0607	0	0	4	0	0	0	0	0	0	0		0	0		0	0	0		0	FV4B4XA02I8EHR	0.0991	Nitrososphaera cluster	Nitrososphaera subcluster 1	Nitrososphaera subcluster 1.1	DQ501044
RevOTU-97%-0608	0	17	0	0	2	0	0	0	0	13		0	0		0	0	0		0	FV4B4XA02F4OKJ	0.07014	Nitrososphaera cluster	Nitrososphaera subcluster 1	Nitrososphaera subcluster 1.1	GQ863087
RevOTU-97%-0609	0	0	1	0	0	0	0	0	0	0		0	0		0	0	0		0	FV4B4XA02JJ7B8	0.09009	Nitrososphaera cluster	Nitrososphaera subcluster 1	Nitrososphaera subcluster 1.1	GQ863087
RevOTU-97%-0610	0	0	2	0	0	0	0	0	0	0		0	0		0	0	0		0	FV4B4XA02G2G3W	0.06335	Nitrososphaera cluster	Nitrososphaera subcluster 1	Nitrososphaera subcluster 1.1	DQ501093
RevOTU-97%-0611	0	0	0	0	0	0	0	0	0	0		0	0		0	0	3		0	FV4B4XA02J5ND7	0.07692	Nitrososphaera cluster	Nitrososphaera subcluster 1	Nitrososphaera subcluster 1.1	DQ534873
RevOTU-97%-0612	0	2	1	0	11	2	33	82	42	2		0	0		0	0	0		0	FV4B4XA02HNKEU	0.09563	Nitrososphaera cluster	Nitrososphaera subcluster 1	Nitrososphaera subcluster 1.1	DQ501093
RevOTU-97%-0613	0	0	0	0	0	0	0	0	0	0		0	5		0	0	0		0	FV4B4XA02I2P82	0.04645	Nitrosotalea cluster	Nitrosotalea subcluster 1	Nitrosotalea subcluster 1.1	EF207216
RevOTU-97%-0614	0	0	0	0	0	0	2	0	0	0		0	0		0	0	0		0	FV4B4XA02FH9H7	0.08597	Nitrososphaera cluster	Nitrososphaera subcluster 1	Nitrososphaera subcluster 1.1	GU208164
RevOTU-97%-0615	0	0	26	0	11	0	60	80	0	0		0	0		0	0	0		0	FV4B4XA02GNAU6	0.05708	Nitrososphaera cluster	Nitrososphaera subcluster 1	Nitrososphaera subcluster 1.1	GQ863087
RevOTU-97%-0616	2	0	0	0	0	0	0	0	0	0		0	0		0	0	0		0	FV4B4XA02JO91U	0.05011	Nitrososphaera cluster	Nitrososphaera subcluster 3	Nitrososphaera subcluster 3.2	FJ601552
RevOTU-97%-0617	0	0	0	0	0	0	0	0	0	0		7	0		0	0	0		0	FV4B4XA02ITR0O	0.05341	Nitrosotalea cluster	Nitrosotalea subcluster 1	Nitrosotalea subcluster 1.1	EU667787
RevOTU-97%-0618	0	4	0	1	2	0	2	2	1	3		0	0		0	0	0		0	FV4B4XA02H7P0L	0.1174	Nitrososphaera cluster	Nitrososphaera subcluster 1	Nitrososphaera subcluster 1.1	EU671734
RevOTU-97%-0619	0	0	0	0	0	0	0	0	0	0		0	2		0	0	0		0	FV4B4XA02IWNFL	0.08028	Nitrosotalea cluster	Nitrosotalea subcluster 1	Nitrosotalea subcluster 1.1	EU553431
RevOTU-97%-0620	0	0	0	0	0	0	0	0	0	0		0	7		0	0	0		0	FV4B4XA02I2IT0	0.09481	Nitrosotalea cluster	Nitrosotalea subcluster 1	Nitrosotalea subcluster 1.1	EU553431
RevOTU-97%-0621	0	1	0	0	2	0	1	0	0	0		0	0		0	0	0		0	FV4B4XA02JFI0N	0.1043	Nitrososphaera cluster	Nitrososphaera subcluster 3	Nitrososphaera subcluster 3.1	DQ312283
RevOTU-97%-0622	0	0	0	0	0	0	0	0	0	0		0	0		0	0	15		0	FV4B4XA02G2K53	0.02771	Nitrososphaera cluster	Nitrososphaera subcluster 2	Nitrososphaera subcluster 2.1	DQ534828
RevOTU-97%-0623	0	0	0	0	1	0	0	1	6	0		0	0		0	0	0		0	FV4B4XA02I8QNO	0.08126	Nitrososphaera cluster	Nitrososphaera cluster	Nitrososphaera cluster	EU590241
RevOTU-97%-0624	0	0	0	0	0	0	0	0	0	0		0	19		0	0	0		0	FV4B4XA02J22D6	0.129	Nitrosotalea cluster	Nitrosotalea subcluster 1	Nitrosotalea subcluster 1.1	EF207216
RevOTU-97%-0625	0	0	0	0	0	0	0	2	0	0		0	0		0	0	0		0	FV4B4XA02HXSTM	0.1264	Nitrososphaera cluster	Nitrososphaera subcluster 1	Nitrososphaera subcluster 1.1	DQ501093
RevOTU-97%-0626	0	0	0	0	0	0	0	0	0	0		0	0		50	1	0		0	FV4B4XA02HUDCP	0.05169	Nitrososphaera cluster	Nitrososphaera subcluster 9	Nitrososphaera subcluster 9	EU025160
RevOTU-97%-0627	0	0	0	0	0	0	0	0	0	0		0	2		2	0	229		0	FV4B4XA02G8IWB	0.0311	Nitrososphaera cluster	Nitrososphaera cluster	Nitrososphaera cluster	EU025175
RevOTU-97%-0628	1	11	157	0	47	0	39	54	1	2		0	0		0	0	0		0	FV4B4XA02IGF6O	0.1008	Nitrososphaera cluster	Nitrososphaera subcluster 1	Nitrososphaera subcluster 1.1	FJ853249
RevOTU-97%-0629	0	3	0	0	13	2	0	7	31	2		0	0		0	0	0		0	FV4B4XA02FKAEQ	0.06561	Nitrososphaera cluster	Nitrososphaera cluster	Nitrososphaera cluster	EU590241
RevOTU-97%-0630	0	0	0	0	0	0	0	0	0	0		0	2		0	0	0		0	FV4B4XA02H0YWT	0.06561	Nitrosotalea cluster	Nitrosotalea subcluster 1	Nitrosotalea subcluster 1.1	EU667869
RevOTU-97%-0631	0	0	0	0	7	0	20	77	0	0		0	0		0	0	0		0	FV4B4XA02IC106	0.07232	Nitrososphaera cluster	Nitrososphaera subcluster 1	Nitrososphaera subcluster 1.1	GQ863087
RevOTU-97%-0632	5	0	0	0	0	0	0	0	0	0		0	0		0	0	0		0	FV4B4XA02JLKOX	0.07306	Nitrososphaera cluster	Nitrososphaera subcluster 3	Nitrososphaera subcluster 3.2	FJ601552
RevOTU-97%-0633	0	0	0	1	1	0	0	1	0	0		0	0		0	0	0		0	FV4B4XA02J0OV9	0.167	Nitrososphaera cluster	soil subcluster	soil subcluster	GQ226055
RevOTU-97%-0634	0	0	0	0	0	0	0	0	0	0		0	0		45	20	0		0	FV4B4XA02ICZG1	0.04965	Nitrososphaera cluster	Nitrososphaera subcluster 9	Nitrososphaera subcluster 9	EU025160
RevOTU-97%-0635	0	0	3	0	0	0	0	0	0	0		1	0		0	0	0		0	FV4B4XA02GDGZ7	0.09297	Nitrososphaera cluster	Nitrososphaera subcluster 1	Nitrososphaera subcluster 1.1	DQ501044
RevOTU-97%-0636	0	0	0	0	0	0	0	0	0	0		0	5		0	0	0		0	FV4B4XA02GKDAM	0.03562	Nitrosotalea cluster	Nitrosotalea subcluster 1	Nitrosotalea subcluster 1.1	FJ483773
RevOTU-97%-0637	0	0	0	0	0	0	0	0	0	0		0	0		0	0	25		0	FV4B4XA02IOC4H	0.06166	Nitrososphaera cluster	Nitrososphaera cluster	Nitrososphaera cluster	AJ627422
RevOTU-97%-0638	0	0	0	0	0	0	0	1	0	0		0	0		0	0	0		0	FV4B4XA02IF7PS	0.1202	Nitrososphaera cluster	Nitrososphaera subcluster 1	Nitrososphaera subcluster 1.1	DQ501093
RevOTU-97%-0639	0	0	0	0	0	1	21	6	0	0		0	0		0	0	0		0	FV4B4XA02ITO1N	0.06295	Nitrososphaera cluster	Nitrososphaera subcluster 1	Nitrososphaera subcluster 1.1	GQ863087
RevOTU-97%-0640	0	0	0	0	0	0	0	0	0	0		0	1		0	0	0		0	FV4B4XA02HIJJA	0.06818	Nitrososphaera cluster	Nitrososphaera subcluster 1	Nitrososphaera subcluster 1.1	EU315719
RevOTU-97%-0641	0	0	0	0	0	0	0	0	0	0		0	0		44	29	0		0	FV4B4XA02IFX6I	0.03158	Nitrososphaera cluster	Nitrososphaera subcluster 9	Nitrososphaera subcluster 9	EU770861
RevOTU-97%-0642	0	0	0	0	0	0	0	0	0	0		0	3		0	0	0		0	FV4B4XA02GQ57M	0.0724	Nitrosotalea cluster	Nitrosotalea subcluster 1	Nitrosotalea subcluster 1.1	FN773458
RevOTU-97%-0643	0	0	1	0	0	0	0	0	0	0		0	0		0	0	0		0	FV4B4XA02GE3TJ	0.0543	Nitrososphaera cluster	Nitrososphaera subcluster 1	Nitrososphaera subcluster 1.1	DQ534873
RevOTU-97%-0644	0	0	0	0	0	0	0	0	0	0		0	0		4	0	0		0	FV4B4XA02JYHXJ	0.04525	Nitrososphaera cluster	Nitrososphaera cluster	Nitrososphaera cluster	EU672210
RevOTU-97%-0645	0	0	3	0	0	0	0	0	0	0		0	0		0	0	0		0	FV4B4XA02IMUI2	0.03939	Nitrososphaera cluster	Nitrososphaera subcluster 1	Nitrososphaera subcluster 1.1	FJ853249
RevOTU-97%-0646	0	0	0	0	0	0	0	0	0	0		0	0		0	0	1		0	FV4B4XA02IIJFQ	0.07256	Nitrososphaera cluster	Nitrososphaera cluster	Nitrososphaera cluster	EU025175
RevOTU-97%-0647	0	0	0	0	0	0	0	0	0	0		0	0		1	0	0		0	FV4B4XA02FTDDS	0.08163	Nitrososphaera cluster	Nitrososphaera subcluster 9	Nitrososphaera subcluster 9	DQ148881
RevOTU-97%-0648	0	0	0	0	0	0	0	0	0	0		0	2		0	0	0		0	FV4B4XA02H7Q4G	0.07014	Nitrosotalea cluster	Nitrosotalea subcluster 1	Nitrosotalea subcluster 1.1	FJ483773
RevOTU-97%-0649	0	0	16	0	0	0	1	0	0	0		0	0		0	0	0		0	FV4B4XA02FV2RM	0.09276	Nitrososphaera cluster	Nitrososphaera subcluster 1	Nitrososphaera subcluster 1.1	FJ853249
RevOTU-97%-0650	0	0	1	0	0	1	0	0	0	0		0	0		0	0	0		0	FV4B4XA02I8460	0.06998	Nitrososphaera cluster	Nitrososphaera subcluster 1	Nitrososphaera subcluster 1.1	FJ853249
RevOTU-97%-0651	0	0	0	0	0	0	0	0	0	0		0	0		44	1	6		0	FV4B4XA02IXVHV	0.07242	Nitrososphaera cluster	Nitrososphaera cluster	Nitrososphaera cluster	EU025175
RevOTU-97%-0652	0	0	0	0	0	0	0	0	0	0		0	0		0	0	1		0	FV4B4XA02HVWX5	0.1109	Nitrososphaera cluster	Nitrososphaera subcluster 1	Nitrososphaera subcluster 1.1	DQ534873
RevOTU-97%-0653	0	0	1	0	0	0	0	0	0	0		0	0		0	0	0		0	FV4B4XA02JSVMM	0.04318	Nitrososphaera cluster	Nitrososphaera subcluster 1	Nitrososphaera subcluster 1.1	FJ853249
RevOTU-97%-0654	0	0	4	0	0	0	0	0	0	0		0	0		0	0	0		0	FV4B4XA02GM5BB	0.07045	Nitrososphaera cluster	Nitrososphaera subcluster 1	Nitrososphaera subcluster 1.1	FJ853249
RevOTU-97%-0655	0	0	3	0	0	0	0	0	0	0		0	0		0	0	0		0	FV4B4XA02IH74K	0.06349	Nitrososphaera cluster	Nitrososphaera subcluster 1	Nitrososphaera subcluster 1.1	GQ863087
RevOTU-97%-0656	0	0	0	0	2	0	1	1	0	0		0	0		0	0	0		0	FV4B4XA02G9K48	0.09153	Nitrososphaera cluster	Nitrososphaera subcluster 1	Nitrososphaera subcluster 1.1	AB353465
RevOTU-97%-0657	0	0	2	0	7	0	8	2	0	0		0	0		0	0	0		0	FV4B4XA02J1WUM	0.05251	Nitrososphaera cluster	Nitrososphaera subcluster 1	Nitrososphaera subcluster 1.1	GQ863087
RevOTU-97%-0658	3	0	0	0	0	0	0	0	0	0		0	0		0	0	0		0	FV4B4XA02IEAE8	0.06621	Nitrososphaera cluster	Nitrososphaera subcluster 7	Nitrososphaera subcluster 7.2	EU885696
RevOTU-97%-0659	0	0	0	0	0	0	0	0	0	0		0	8		0	0	0		0	FV4B4XA02HUXDY	0.06606	Nitrosotalea cluster	Nitrosotalea subcluster 1	Nitrosotalea subcluster 1.1	FJ483773
RevOTU-97%-0660	0	0	0	0	0	0	2	6	0	0		0	0		0	0	0		0	FV4B4XA02J3A4I	0.07727	Nitrososphaera cluster	Nitrososphaera subcluster 1	Nitrososphaera subcluster 1.1	DQ501093
RevOTU-97%-0661	0	0	0	0	0	0	0	2	0	0		0	0		0	0	0		0	FV4B4XA02FHQBL	0.082	Nitrososphaera cluster	Nitrososphaera subcluster 2	Nitrososphaera subcluster 2.1	DQ534828
RevOTU-97%-0662	0	6	0	7	0	0	0	0	0	3		0	0		0	0	0		0	FV4B4XA02IRG94	0.07273	Nitrososphaera cluster	Nitrososphaera subcluster 3	Nitrososphaera subcluster 3.1	EU885711
RevOTU-97%-0663	0	0	0	0	0	0	0	0	0	0		0	1		0	0	0		0	FV4B4XA02JJIL4	0.07745	Nitrosotalea cluster	Nitrosotalea subcluster 1	Nitrosotalea subcluster 1.1	FJ227709
RevOTU-97%-0664	0	0	0	0	2	0	2	1	0	0		0	0		0	0	0		0	FV4B4XA02I699U	0.08409	Nitrososphaera cluster	Nitrososphaera subcluster 1	Nitrososphaera subcluster 1.1	GQ863087
RevOTU-97%-0665	0	0	0	0	0	0	0	1	0	0		0	0		0	0	0		0	FV4B4XA02FXMCJ	0.125	Nitrososphaera cluster	Nitrososphaera subcluster 1	Nitrososphaera subcluster 1.1	DQ534873
RevOTU-97%-0666	0	0	0	0	0	0	0	0	0	0		0	3		0	0	0		0	FV4B4XA02JJNLQ	0.09112	Nitrosotalea cluster	Nitrosotalea subcluster 1	Nitrosotalea subcluster 1.1	EU553431
RevOTU-97%-0667	0	0	2	0	1	0	2	0	0	0		0	0		0	0	0		0	FV4B4XA02ITDL4	0.1033	Nitrososphaera cluster	Nitrososphaera subcluster 1	Nitrososphaera subcluster 1.1	GQ863087
RevOTU-97%-0668	0	0	0	0	0	0	0	0	0	0		0	2		0	0	0		0	FV4B4XA02I4Z2R	0.0615	Nitrosotalea cluster	Nitrosotalea subcluster 1	Nitrosotalea subcluster 1.1	FJ483773
RevOTU-97%-0669	0	1	0	1	0	4	0	0	0	0		0	0		0	0	0		0	FV4B4XA02G7PZV	0.1379	Nitrososphaera cluster	Nitrososphaera subcluster 3	Nitrososphaera subcluster 3.1	DQ312273
RevOTU-97%-0670	0	0	0	0	1	0	0	0	0	0		0	0		0	0	0		0	FV4B4XA02FUTNS	0.03872	Nitrososphaera cluster	Nitrososphaera subcluster 3	Nitrososphaera subcluster 3.1	DQ278567
RevOTU-97%-0671	0	0	0	0	0	0	0	0	0	0		0	0		0	0	1		0	FV4B4XA02IV7EJ	0.0615	Nitrososphaera cluster	Nitrososphaera subcluster 8	Nitrososphaera subcluster 8.1	EU590481
RevOTU-97%-0672	0	0	0	0	0	0	0	0	0	0		0	1		0	0	0		0	FV4B4XA02JF6EK	0.0615	Nitrosotalea cluster	Nitrosotalea subcluster 1	Nitrosotalea subcluster 1.1	FJ483773
RevOTU-97%-0673	0	0	0	0	0	0	0	0	0	0		0	1		0	0	0		0	FV4B4XA02JLYH0	0.07014	Nitrosotalea cluster	Nitrosotalea subcluster 1	Nitrosotalea subcluster 1.1	EF207216
RevOTU-97%-0674	0	0	0	0	0	0	0	0	0	0		0	4		0	0	0		0	FV4B4XA02G4JOL	0.09795	Nitrosotalea cluster	Nitrosotalea subcluster 1	Nitrosotalea subcluster 1.1	GU396245
RevOTU-97%-0675	0	0	0	0	0	0	0	0	0	0		0	92		0	0	0		0	FV4B4XA02G7YJF	0.09722	Nitrosotalea cluster	Nitrosotalea subcluster 1	Nitrosotalea subcluster 1.1	FJ227691
RevOTU-97%-0676	0	0	3	0	0	0	0	0	0	0		0	0		0	0	0		0	FV4B4XA02GPNCA	0.04795	Nitrososphaera cluster	Nitrososphaera subcluster 1	Nitrososphaera subcluster 1.1	FJ853249
RevOTU-97%-0677	0	0	0	0	0	0	0	4	0	0		0	0		0	0	0		0	FV4B4XA02JU1YY	0.06393	Nitrososphaera cluster	Nitrososphaera subcluster 1	Nitrososphaera subcluster 1.1	FJ853249
RevOTU-97%-0678	0	0	0	0	0	0	0	0	0	0		0	0		0	0	3		0	FV4B4XA02HT4VT	0.05078	Nitrososphaera cluster	Nitrososphaera subcluster 1	Nitrososphaera subcluster 1.1	DQ534873
RevOTU-97%-0679	0	0	0	7	0	0	0	0	4	0		0	0		0	0	0		0	FV4B4XA02GE604	0.121	Nitrososphaera cluster	Nitrososphaera subcluster 1	Nitrososphaera subcluster 1.1	EU671734
RevOTU-97%-0680	0	0	6	0	0	0	0	0	0	0		0	0		0	0	0		0	FV4B4XA02FZQ7B	0.1027	Nitrososphaera cluster	Nitrososphaera subcluster 1	Nitrososphaera subcluster 1.1	DQ501044
RevOTU-97%-0681	0	0	3	0	0	0	0	0	0	0		0	0		0	0	0		0	FV4B4XA02FTOW7	0.06393	Nitrososphaera cluster	Nitrososphaera subcluster 1	Nitrososphaera subcluster 1.1	DQ501093
RevOTU-97%-0682	0	0	0	0	0	0	5	11	0	0		0	0		0	0	0		0	FV4B4XA02H19SC	0.06621	Nitrososphaera cluster	Nitrososphaera subcluster 1	Nitrososphaera subcluster 1.1	DQ501093
RevOTU-97%-0683	0	0	0	0	0	0	0	0	0	0		0	1		0	0	0		0	FV4B4XA02JIRMV	0.0649	Nitrosotalea cluster	Nitrosotalea subcluster 1	Nitrosotalea subcluster 1.1	FJ483773
RevOTU-97%-0684	0	0	1	0	1	0	0	7	0	0		0	0		0	0	0		0	FV4B4XA02FY5QT	0.04218	Nitrososphaera cluster	Nitrososphaera subcluster 1	Nitrososphaera subcluster 1.1	DQ501052
RevOTU-97%-0685	0	0	1	0	0	0	0	0	0	0		0	0		0	0	3		0	FV4B4XA02J02J1	0.06393	Nitrososphaera cluster	Nitrososphaera subcluster 1	Nitrososphaera subcluster 1.1	DQ534873
RevOTU-97%-0686	0	0	0	0	0	0	0	0	0	0		0	0		0	0	1		0	FV4B4XA02I3L3A	0.06164	Nitrososphaera cluster	Nitrososphaera cluster	Nitrososphaera cluster	AJ627422
RevOTU-97%-0687	0	0	4	0	0	0	0	0	0	0		0	0		0	0	0		0	FV4B4XA02IUSZT	0.03425	Nitrososphaera cluster	Nitrososphaera subcluster 1	Nitrososphaera subcluster 1.1	DQ501093
RevOTU-97%-0688	0	0	1	0	0	0	0	0	0	0		0	0		0	0	0		0	FV4B4XA02GSMYK	0.04795	Nitrososphaera cluster	Nitrososphaera subcluster 1	Nitrososphaera subcluster 1.1	FJ853249
RevOTU-97%-0689	0	0	0	0	0	0	0	0	0	0		0	1		0	0	0		0	FV4B4XA02JL5G7	0.05239	Nitrosotalea cluster	Nitrosotalea subcluster 1	Nitrosotalea subcluster 1.1	EF207216
RevOTU-97%-0690	0	0	0	0	0	0	2	0	0	0		0	0		0	0	0		0	FV4B4XA02JXT3S	0.07763	Nitrososphaera cluster	Nitrososphaera subcluster 1	Nitrososphaera subcluster 1.1	GQ863087
RevOTU-97%-0691	0	0	0	0	0	0	0	0	0	0		0	1		0	0	0		0	FV4B4XA02HG4T5	0.09817	Nitrosotalea cluster	Nitrosotalea subcluster 1	Nitrosotalea subcluster 1.1	FJ483773
RevOTU-97%-0692	0	0	0	0	1	0	11	1	0	0		0	0		0	0	0		0	FV4B4XA02GBESN	0.04147	Nitrososphaera cluster	Nitrososphaera subcluster 1	Nitrososphaera subcluster 1.1	GQ863087
RevOTU-97%-0693	0	0	0	0	0	0	0	0	0	0		0	0		1	0	0		0	FV4B4XA02GMLZ7	0.06621	Nitrososphaera cluster	Nitrososphaera cluster	Nitrososphaera cluster	AJ627422
RevOTU-97%-0694	0	0	2	0	0	0	0	0	0	0		0	0		0	0	0		0	FV4B4XA02HK3TM	0.05479	Nitrososphaera cluster	Nitrososphaera subcluster 1	Nitrososphaera subcluster 1.1	GQ863087
RevOTU-97%-0695	0	0	3	0	0	0	0	0	0	0		0	0		0	0	0		0	FV4B4XA02HO3Q4	0.06881	Nitrososphaera cluster	Nitrososphaera subcluster 1	Nitrososphaera subcluster 1.1	DQ501044
RevOTU-97%-0696	0	0	0	0	0	0	0	0	0	0		0	0		3	0	0		0	FV4B4XA02I6QJL	0.1241	Nitrososphaera cluster	Nitrososphaera subcluster 1	Nitrososphaera subcluster 1.1	DQ501040
RevOTU-97%-0697	0	0	0	0	2	0	0	0	0	1		0	0		0	0	0		0	FV4B4XA02HJAOR	0.09132	Nitrososphaera cluster	Nitrososphaera subcluster 1	Nitrososphaera subcluster 1.1	GQ863087
RevOTU-97%-0698	0	0	0	0	0	0	0	0	0	0		0	0		2	0	0		0	FV4B4XA02IO6Z4	0.05479	Nitrososphaera cluster	Nitrososphaera subcluster 9	Nitrososphaera subcluster 9	DQ148881
RevOTU-97%-0699	0	0	0	0	0	0	1	0	0	0		0	0		0	0	0		0	FV4B4XA02IZKGC	0.03881	Nitrososphaera cluster	Nitrososphaera subcluster 2	Nitrososphaera subcluster 2.1	DQ148589
RevOTU-97%-0700	0	0	5	0	0	0	0	0	0	0		0	0		0	0	0		0	FV4B4XA02IPAES	0.09382	Nitrososphaera cluster	Nitrososphaera subcluster 1	Nitrososphaera subcluster 1.1	DQ501044
RevOTU-97%-0701	0	0	0	0	0	0	0	0	2	0		0	0		0	0	0		0	FV4B4XA02IM8KN	0.1142	Nitrososphaera cluster	Nitrososphaera subcluster 3	Nitrososphaera subcluster 3.3	EU885642
RevOTU-97%-0702	0	0	0	0	0	0	0	0	0	0		0	5		0	0	0		0	FV4B4XA02JF153	0.105	Nitrosotalea cluster	Nitrosotalea subcluster 1	Nitrosotalea subcluster 1.1	FJ227709
RevOTU-97%-0703	0	0	1	0	0	0	0	1	0	0		0	0		0	0	0		0	FV4B4XA02F4RAO	0.1053	Nitrososphaera cluster	Nitrososphaera subcluster 1	Nitrososphaera subcluster 1.1	DQ501093
RevOTU-97%-0704	2	0	0	0	0	0	0	0	0	0		0	0		0	0	0		0	FV4B4XA02FHJZU	0.06164	Nitrososphaera cluster	Nitrososphaera subcluster 3	Nitrososphaera subcluster 3.1	DQ501037
RevOTU-97%-0705	0	0	0	0	1	0	0	1	0	0		0	0		0	0	0		0	FV4B4XA02GDVWW	0.02759	Nitrososphaera cluster	Nitrososphaera subcluster 1	Nitrososphaera subcluster 1.1	DQ501040
RevOTU-97%-0706	0	0	1	0	0	0	0	2	0	0		0	0		0	0	0		0	FV4B4XA02GUYLA	0.07121	Nitrososphaera cluster	Nitrososphaera subcluster 2	Nitrososphaera subcluster 2.1	DQ501039
RevOTU-97%-0707	0	0	0	0	0	0	0	0	0	0		0	4		0	0	0		0	FV4B4XA02GXF5T	0.1009	Nitrosotalea cluster	Nitrosotalea subcluster 1	Nitrosotalea subcluster 1.1	GU396245
RevOTU-97%-0708	0	0	0	4	0	0	0	0	1	0		0	0		0	0	0		0	FV4B4XA02HEA99	0.1487	Nitrososphaera cluster	Nitrososphaera subcluster 1	Nitrososphaera subcluster 1.1	EU671734
RevOTU-97%-0709	0	0	0	0	0	0	0	0	0	0		0	0		3	0	0		0	FV4B4XA02G0LMI	0.07407	Nitrososphaera cluster	Nitrososphaera subcluster 1	Nitrososphaera subcluster 1.1	DQ534863
RevOTU-97%-0710	0	0	0	0	0	0	2	0	0	0		0	0		0	0	0		0	FV4B4XA02G74TS	0.06162	Nitrososphaera cluster	Nitrososphaera subcluster 1	Nitrososphaera subcluster 1.1	GQ863087
RevOTU-97%-0711	0	0	0	0	0	0	0	0	0	0		0	0		0	0	2		0	FV4B4XA02HWDSI	0.06422	Nitrososphaera cluster	Nitrososphaera subcluster 1	Nitrososphaera subcluster 1.1	FJ853249
RevOTU-97%-0712	0	0	0	0	0	0	0	1	0	0		0	0		0	0	0		0	FV4B4XA02F2MCP	0.1213	Nitrososphaera cluster	Nitrososphaera cluster	Nitrososphaera cluster	DQ304866
RevOTU-97%-0713	0	0	0	0	0	0	0	0	0	0		0	1		0	0	0		0	FV4B4XA02G9EWL	0.08837	Nitrosotalea cluster	Nitrosotalea subcluster 1	Nitrosotalea subcluster 1.1	EU667789
RevOTU-97%-0714	0	0	0	0	0	0	0	0	0	0		0	0		1	0	0		0	FV4B4XA02JIQ4M	0.04587	Nitrososphaera cluster	Nitrososphaera subcluster 9	Nitrososphaera subcluster 9	DQ148882
RevOTU-97%-0715	0	0	13	0	0	0	0	0	0	0		0	0		0	0	0		0	FV4B4XA02IMFRS	0.1121	Nitrososphaera cluster	Nitrososphaera subcluster 1	Nitrososphaera subcluster 1.1	DQ501044
RevOTU-97%-0716	0	0	0	0	0	0	0	0	0	0		0	0		1	0	8		0	FV4B4XA02IXMJ9	0.04953	Nitrososphaera cluster	Nitrososphaera cluster	Nitrososphaera cluster	EU197158
RevOTU-97%-0717	0	0	0	0	0	0	0	0	0	0		1	0		0	0	0		0	FV4B4XA02GLTYO	0.05023	Nitrosotalea cluster	Nitrosotalea subcluster 1	Nitrosotalea subcluster 1.1	EU667789
RevOTU-97%-0718	0	0	1	0	0	0	0	0	0	0		0	0		0	0	0		0	FV4B4XA02JLZ10	0.08506	Nitrososphaera cluster	Nitrososphaera subcluster 2	Nitrososphaera subcluster 2.1	EU672223
RevOTU-97%-0719	0	0	0	0	0	0	0	0	0	0		0	0		0	0	4		0	FV4B4XA02G93ZG	0.05034	Nitrososphaera cluster	Nitrososphaera subcluster 2	Nitrososphaera subcluster 2.1	FN423459
RevOTU-97%-0720	0	1	0	0	0	0	0	0	0	0		0	0		0	0	0		0	FV4B4XA02F6H8A	0.02989	Nitrososphaera cluster	Nitrososphaera subcluster 1	Nitrososphaera subcluster 1.1	EU099957
RevOTU-97%-0721	0	7	53	9	15	1	32	62	4	3		0	0		0	0	0		0	FV4B4XA02G18LL	0.04872	Nitrososphaera cluster	Nitrososphaera subcluster 1	Nitrososphaera subcluster 1.1	DQ148598
RevOTU-97%-0722	0	0	0	0	0	0	4	0	0	0		0	0		0	0	0		0	FV4B4XA02JMH59	0.04598	Nitrososphaera cluster	Nitrososphaera subcluster 1	Nitrososphaera subcluster 1.1	GQ863087
RevOTU-97%-0723	0	0	0	0	0	0	0	0	0	1		0	164		0	0	0		0	FV4B4XA02GTIUD	0.08966	Nitrosotalea cluster	Nitrosotalea subcluster 1	Nitrosotalea subcluster 1.1	FJ227691
RevOTU-97%-0724	0	0	0	0	0	0	3	0	0	0		0	0		0	0	0		0	FV4B4XA02JMDN8	0.04828	Nitrososphaera cluster	Nitrososphaera subcluster 1	Nitrososphaera subcluster 1.1	GQ863087
RevOTU-97%-0725	0	0	0	0	0	0	0	0	0	0		0	1		0	0	0		0	FV4B4XA02JAM72	0.1111	Nitrosotalea cluster	Nitrosotalea subcluster 1	Nitrosotalea subcluster 1.1	EU553431
RevOTU-97%-0726	0	0	5	0	0	0	0	1	0	0		0	0		0	0	0		0	FV4B4XA02JATMJ	0.08028	Nitrososphaera cluster	Nitrososphaera subcluster 1	Nitrososphaera subcluster 1.1	DQ501044
RevOTU-97%-0727	0	0	5	0	0	0	1	1	0	0		0	0		0	0	0		0	FV4B4XA02I612T	0.03908	Nitrososphaera cluster	Nitrososphaera subcluster 1	Nitrososphaera subcluster 1.1	GQ863087
RevOTU-97%-0728	0	0	0	0	0	0	11	4	0	0		0	0		0	0	0		0	FV4B4XA02JCEAM	0.03774	Nitrososphaera cluster	Nitrososphaera subcluster 1	Nitrososphaera subcluster 1.1	DQ148598
RevOTU-97%-0729	0	0	2	0	0	0	0	0	0	0		0	0		0	0	0		0	FV4B4XA02IOZGQ	0.03226	Nitrososphaera cluster	Nitrososphaera subcluster 2	Nitrososphaera subcluster 2.1	DQ501039
RevOTU-97%-0730	0	0	0	0	0	0	0	0	0	0		0	3		0	0	0		0	FV4B4XA02HJF9K	0.08065	Nitrosotalea cluster	Nitrosotalea subcluster 1	Nitrosotalea subcluster 1.1	EU553431
RevOTU-97%-0731	0	0	0	0	0	0	0	0	0	0		0	0		26	0	1		0	FV4B4XA02HD42E	0.07143	Nitrososphaera cluster	Nitrososphaera subcluster 4	Nitrososphaera subcluster 4.1	EU025155
RevOTU-97%-0732	0	0	0	0	0	0	0	0	0	0		0	2		0	0	0		0	FV4B4XA02IL80S	0.09926	Nitrosotalea cluster	Nitrosotalea subcluster 1	Nitrosotalea subcluster 1.1	FJ227691
RevOTU-97%-0733	0	1	0	0	0	0	0	0	0	0		0	0		0	0	0		0	FV4B4XA02J1RIW	0.1216	Nitrososphaera cluster	Nitrososphaera subcluster 1	Nitrososphaera subcluster 1.1	GQ863087
RevOTU-97%-0734	0	0	0	0	0	0	0	0	0	0		0	0		0	0	1		0	FV4B4XA02IEKFI	0.06912	Nitrososphaera cluster	Nitrososphaera cluster	Nitrososphaera cluster	EU197157
RevOTU-97%-0735	1	567	5	54	7	322	140	417	156	137		0	0		0	0	0		0	FV4B4XA02H863U	0.04245	Nitrososphaera cluster	Nitrososphaera subcluster 1	Nitrososphaera subcluster 1.1	GQ863087
RevOTU-97%-0736	0	0	0	2	0	0	0	0	0	0		0	0		0	0	0		0	FV4B4XA02JVE91	0.1149	Nitrososphaera cluster	Nitrososphaera subcluster 1	Nitrososphaera subcluster 1.1	FJ601575
RevOTU-97%-0737	0	0	0	1	0	0	0	0	0	0		0	0		0	0	0		0	FV4B4XA02JUBYR	0.159	Nitrososphaera cluster	soil subcluster	soil subcluster	DQ501093
RevOTU-97%-0738	0	0	0	1	0	0	0	0	0	0		0	0		0	0	0		0	FV4B4XA02FTMSU	0.1553	Nitrososphaera cluster	soil subcluster	soil subcluster	EU590391
RevOTU-97%-0739	0	11	0	9	6	5	0	0	13	3		0	0		0	0	0		0	FV4B4XA02F6R66	0.02771	Nitrososphaera cluster	Nitrososphaera cluster	Nitrososphaera cluster	DQ278530
RevOTU-97%-0740	0	0	0	0	0	0	0	0	0	0		0	1		0	0	0		0	FV4B4XA02HDHO2	0.02778	Nitrosotalea cluster	Nitrosotalea subcluster 1	Nitrosotalea subcluster 1.1	FJ227769
RevOTU-97%-0741	0	0	0	0	0	0	0	0	0	0		0	0		6	0	0		0	FV4B4XA02GH63P	0.0625	Nitrososphaera cluster	Nitrososphaera subcluster 9	Nitrososphaera subcluster 9	EU770861
RevOTU-97%-0742	0	0	1	0	0	0	0	1	0	0		0	0		0	0	0		0	FV4B4XA02GKWB8	0.07852	Nitrososphaera cluster	Nitrososphaera subcluster 1	Nitrososphaera subcluster 1.1	DQ148598
RevOTU-97%-0743	0	0	0	0	0	0	0	0	0	0		0	0		2	0	0		0	FV4B4XA02I37U1	0.0625	Nitrososphaera cluster	Nitrososphaera subcluster 9	Nitrososphaera subcluster 9	EU025160
RevOTU-97%-0744	0	0	0	1	0	0	0	0	0	0		0	0		0	0	0		0	FV4B4XA02HXM5T	0.09908	Nitrososphaera cluster	Nitrososphaera subcluster 3	Nitrososphaera subcluster 3.3	EU651200
RevOTU-97%-0745	0	0	0	0	0	0	0	1	0	0		0	0		0	0	0		0	FV4B4XA02I6IZ8	0.06944	Nitrososphaera cluster	Nitrososphaera subcluster 1	Nitrososphaera subcluster 1.1	GQ863087
RevOTU-97%-0746	0	0	0	0	0	0	0	0	0	0		0	1		0	0	0		0	FV4B4XA02JFPF7	0.09977	Nitrosotalea cluster	Nitrosotalea subcluster 1	Nitrosotalea subcluster 1.1	FJ227691
RevOTU-97%-0747	0	0	0	0	0	0	0	0	0	0		0	46		0	0	0		0	FV4B4XA02IAN26	0.1147	Nitrosotalea cluster	Nitrosotalea subcluster 1	Nitrosotalea subcluster 1.1	FJ227711
RevOTU-97%-0748	0	0	0	0	0	0	0	2	0	0		0	0		0	0	0		0	FV4B4XA02I9VB8	0.06221	Nitrososphaera cluster	Nitrososphaera subcluster 1	Nitrososphaera subcluster 1.1	GQ863087
RevOTU-97%-0749	0	0	0	0	0	0	0	0	0	0		0	1		0	0	0		0	FV4B4XA02FIYUQ	0.1894	Nitrososphaera cluster	soil subcluster	soil subcluster	FJ940145
RevOTU-97%-0750	0	0	0	0	0	0	0	1	0	0		0	0		0	0	0		0	FV4B4XA02G2FAI	0.08083	Nitrososphaera cluster	Nitrososphaera subcluster 1	Nitrososphaera subcluster 1.1	GQ863087
RevOTU-97%-0751	0	0	0	0	0	0	0	0	0	0		39	0		0	0	0		0	FV4B4XA02GV1OM	0.06944	Nitrososphaera cluster	Nitrososphaera subcluster 7	Nitrososphaera subcluster 7.2	EU885696
RevOTU-97%-0752	0	0	11	0	0	0	2	2	1	0		0	0		0	0	0		0	FV4B4XA02FXKKP	0.0381	Nitrososphaera cluster	Nitrososphaera subcluster 1	Nitrososphaera subcluster 1.1	GQ863087
RevOTU-97%-0753	0	0	0	0	0	0	0	1	0	0		0	0		0	0	0		0	FV4B4XA02JSSI2	0.1323	Nitrososphaera cluster	Nitrososphaera subcluster 1	Nitrososphaera subcluster 1.1	DQ148598
RevOTU-97%-0754	0	0	0	0	0	0	0	0	0	0		0	2		0	0	0		0	FV4B4XA02JDGIN	0.09639	Nitrosotalea cluster	Nitrosotalea subcluster 1	Nitrosotalea subcluster 1.1	EU553431
RevOTU-97%-0755	0	0	0	0	0	0	0	0	0	0		0	4		0	0	0		0	FV4B4XA02ISMHP	0.06585	Nitrosotalea cluster	Nitrosotalea subcluster 1	Nitrosotalea subcluster 1.1	FJ483773
RevOTU-97%-0756	0	0	0	0	0	0	0	0	0	0		0	2		0	0	0		0	FV4B4XA02IDE9B	0.0373	Nitrosotalea cluster	Nitrosotalea subcluster 1	Nitrosotalea subcluster 1.1	FJ483773
RevOTU-97%-0757	0	0	0	0	0	0	0	0	0	0		0	1		0	0	0		0	FV4B4XA02GGWVK	0.1253	Nitrosotalea cluster	Nitrosotalea subcluster 1	Nitrosotalea subcluster 1.1	FJ227691
RevOTU-97%-0758	0	0	0	0	0	0	0	0	3	0		0	0		0	0	0		0	FV4B4XA02HMBZS	0.09906	Nitrososphaera cluster	Nitrososphaera subcluster 3	Nitrososphaera subcluster 3.3	EU651200
RevOTU-97%-0759	0	0	30	0	4	0	4	18	1	0		0	0		0	0	0		0	FV4B4XA02GOY0G	0.06118	Nitrososphaera cluster	Nitrososphaera subcluster 1	Nitrososphaera subcluster 1.1	DQ148598
RevOTU-97%-0760	0	0	5	0	0	0	0	0	0	0		0	0		0	0	0		0	FV4B4XA02IVV6A	0.1003	Nitrososphaera cluster	Nitrososphaera subcluster 1	Nitrososphaera subcluster 1.1	FJ853249
RevOTU-97%-0761	0	2	10	1	3	0	4	8	0	0		0	0		0	0	0		0	FV4B4XA02HAMJ1	0.08235	Nitrososphaera cluster	Nitrososphaera subcluster 1	Nitrososphaera subcluster 1.1	DQ148598
RevOTU-97%-0762	0	0	3	0	0	0	0	0	0	0		0	0		0	0	0		0	FV4B4XA02GFZ51	0.08726	Nitrososphaera cluster	Nitrososphaera subcluster 1	Nitrososphaera subcluster 1.1	GU208164
RevOTU-97%-0763	0	0	0	0	0	0	0	0	0	0		0	0		0	0	1		0	FV4B4XA02GMHSH	0.09198	Nitrososphaera cluster	Nitrososphaera subcluster 8	Nitrososphaera subcluster 8.1	EU671663
RevOTU-97%-0764	0	4	0	0	0	0	0	0	0	0		0	0		0	0	0		0	FV4B4XA02FUIKZ	0.09176	Nitrososphaera cluster	Nitrososphaera subcluster 1	Nitrososphaera subcluster 1.1	GQ863087
RevOTU-97%-0765	2	0	0	0	0	0	0	0	0	0		0	0		0	0	0		0	FV4B4XA02G7O7F	0.06147	Nitrososphaera cluster	Nitrososphaera subcluster 7	Nitrososphaera subcluster 7.2	EU885696
RevOTU-97%-0766	0	0	1	0	0	0	0	0	0	0		0	0		0	0	0		0	FV4B4XA02G6161	0.08747	Nitrososphaera cluster	Nitrososphaera cluster	Nitrososphaera cluster	DQ148596
RevOTU-97%-0767	0	0	0	0	0	0	0	1	0	0		0	0		0	0	0		0	FV4B4XA02F3ZCX	0.1135	Nitrososphaera cluster	Nitrososphaera cluster	Nitrososphaera cluster	EU315718
RevOTU-97%-0768	0	0	0	0	1	0	0	0	0	0		0	0		0	0	0		0	FV4B4XA02JKGE6	0.0967	Nitrososphaera cluster	Nitrososphaera subcluster 1	Nitrososphaera subcluster 1.1	AB353465
RevOTU-97%-0769	0	1	0	1	6	1	6	15	2	1		0	0		0	0	0		0	FV4B4XA02GLJZJ	0.09434	Nitrososphaera cluster	Nitrososphaera subcluster 1	Nitrososphaera subcluster 1.1	GQ863087
RevOTU-97%-0770	1	0	0	0	3	0	1	16	0	0		0	0		0	0	0		0	FV4B4XA02IV0O9	0.1176	Nitrososphaera cluster	Nitrososphaera subcluster 1	Nitrososphaera subcluster 1.1	GQ863087
RevOTU-97%-0771	0	0	0	0	0	0	0	0	0	0		0	0		7	0	0		0	FV4B4XA02HOKIK	0.05425	Nitrososphaera cluster	Nitrososphaera subcluster 6	Nitrososphaera subcluster 6.1	DQ534841
RevOTU-97%-0772	0	0	1	0	0	0	0	0	0	0		0	0		0	0	19		0	FV4B4XA02JRHKH	0.1085	Nitrososphaera cluster	Nitrososphaera subcluster 1	Nitrososphaera subcluster 1.1	DQ501044
RevOTU-97%-0773	0	0	0	0	0	0	0	0	0	0		0	0		3	0	0		0	FV4B4XA02GWTKG	0.04963	Nitrososphaera cluster	Nitrososphaera subcluster 1	Nitrososphaera subcluster 1.1	DQ534859
RevOTU-97%-0774	0	0	0	0	0	0	0	0	0	0		0	0		0	0	6		0	FV4B4XA02HR1BN	0.04481	Nitrososphaera cluster	Nitrososphaera cluster	Nitrososphaera cluster	DQ278573
RevOTU-97%-0775	0	0	0	0	0	0	0	0	0	0		0	0		0	0	1		0	FV4B4XA02JO36I	0.09198	Nitrososphaera cluster	Nitrososphaera subcluster 2	Nitrososphaera subcluster 2.1	DQ534828
RevOTU-97%-0776	0	0	0	0	0	0	0	0	0	0		0	4		0	0	0		0	FV4B4XA02I08GT	0.04965	Nitrosotalea cluster	Nitrosotalea subcluster 1	Nitrosotalea subcluster 1.1	FJ483773
RevOTU-97%-0777	0	0	0	0	0	0	1	0	0	0		0	0		0	0	0		0	FV4B4XA02H1RO4	0.05674	Nitrososphaera cluster	Nitrososphaera subcluster 1	Nitrososphaera subcluster 1.1	GQ863087
RevOTU-97%-0778	0	0	1	0	0	0	0	0	0	0		0	0		0	0	0		0	FV4B4XA02G2VAQ	0.07547	Nitrososphaera cluster	Nitrososphaera subcluster 1	Nitrososphaera subcluster 1.1	FJ853249
RevOTU-97%-0779	0	0	0	0	0	0	0	0	0	0		0	2		0	0	0		0	FV4B4XA02JER14	0.03546	Nitrosotalea cluster	Nitrosotalea subcluster 1	Nitrosotalea subcluster 1.1	FJ227691
RevOTU-97%-0780	0	0	0	0	0	0	0	1	0	0		0	0		0	0	0		0	FV4B4XA02JA427	0.1108	Nitrososphaera cluster	Nitrososphaera subcluster 1	Nitrososphaera subcluster 1.1	DQ148657
RevOTU-97%-0781	0	0	1	0	0	0	0	0	2	0		0	0		0	0	0		0	FV4B4XA02GQH1N	0.1017	Nitrososphaera cluster	N'sphaera sister subcluster 1	N'sphaera sister subcluster 1.1	DQ278583
RevOTU-97%-0782	0	0	0	1	0	0	0	0	0	0		0	0		0	0	0		0	FV4B4XA02F2LAS	0.04965	Nitrososphaera cluster	Nitrososphaera subcluster 3	Nitrososphaera subcluster 3.1	EF207219
RevOTU-97%-0783	0	0	0	0	0	0	1	1	0	0		0	0		0	0	0		0	FV4B4XA02HDI8T	0.2033	Nitrososphaera cluster	soil subcluster	soil subcluster	GQ142330
RevOTU-97%-0784	0	0	0	1	0	0	0	0	0	0		0	0		0	0	0		0	FV4B4XA02HPFHZ	0.0922	Nitrososphaera cluster	Nitrososphaera subcluster 1	Nitrososphaera subcluster 1.1	GQ863087
RevOTU-97%-0785	0	1	5	0	3	0	3	16	1	0		0	0		0	0	0		0	FV4B4XA02FMUHO	0.07115	Nitrososphaera cluster	Nitrososphaera subcluster 1	Nitrososphaera subcluster 1.1	DQ148598
RevOTU-97%-0786	0	0	5	0	6	0	6	1	0	0		0	0		0	0	0		0	FV4B4XA02IV23M	0.06604	Nitrososphaera cluster	Nitrososphaera subcluster 1	Nitrososphaera subcluster 1.1	GQ863087
RevOTU-97%-0787	0	74	0	1	1	16	23	36	8	14		0	0		0	0	0		0	FV4B4XA02IFOO3	0.05187	Nitrososphaera cluster	Nitrososphaera subcluster 1	Nitrososphaera subcluster 1.1	GQ863087
RevOTU-97%-0788	0	0	0	1	0	0	0	0	0	0		0	0		0	0	0		0	FV4B4XA02GS308	0.1017	Nitrososphaera cluster	Nitrososphaera subcluster 3	Nitrososphaera subcluster 3.2	FJ601552
RevOTU-97%-0789	0	1	0	0	0	0	0	0	4	0		0	0		0	0	0		0	FV4B4XA02FM0E6	0.1019	Nitrososphaera cluster	Nitrososphaera subcluster 1	Nitrososphaera subcluster 1.1	DQ501094
RevOTU-97%-0790	0	0	0	0	0	0	0	0	1	0		0	0		0	0	0		0	FV4B4XA02GAS1R	0.1333	Nitrososphaera cluster	Nitrososphaera subcluster 3	Nitrososphaera subcluster 3.1	GQ863207
RevOTU-97%-0791	0	0	6	0	2	0	7	21	0	0		0	0		0	0	0		0	FV4B4XA02GP0XZ	0.02433	Nitrososphaera cluster	Nitrososphaera subcluster 1	Nitrososphaera subcluster 1.1	DQ148598
RevOTU-97%-0792	0	0	0	0	0	0	0	2	0	0		0	0		0	0	0		0	FV4B4XA02I2ZJK	0.08095	Nitrososphaera cluster	Nitrososphaera subcluster 1	Nitrososphaera subcluster 1.1	AB353465
RevOTU-97%-0793	0	0	0	0	0	0	0	2	0	0		0	0		0	0	0		0	FV4B4XA02JJZ54	0.04502	Nitrososphaera cluster	Nitrososphaera cluster	Nitrososphaera cluster	EF207209
RevOTU-97%-0794	0	2	0	0	0	0	0	2	0	0		0	0		0	0	0		0	FV4B4XA02JDUIH	0.04306	Nitrososphaera cluster	Nitrososphaera subcluster 6	Nitrososphaera subcluster 6.1	EU315723
RevOTU-97%-0795	0	0	2	0	0	0	0	0	0	0		0	0		0	0	0		0	FV4B4XA02IYXRL	0.1048	Nitrososphaera cluster	Nitrososphaera subcluster 1	Nitrososphaera subcluster 1.1	FJ853249
RevOTU-97%-0796	0	0	0	0	0	0	0	2	0	0		0	0		0	0	0		0	FV4B4XA02GSRSG	0.07647	Nitrososphaera cluster	Nitrososphaera subcluster 1	Nitrososphaera subcluster 1.1	FJ853249
RevOTU-97%-0797	0	0	4	0	0	0	0	0	0	0		0	0		0	0	0		0	FV4B4XA02F6N6Q	0.1108	Nitrososphaera cluster	Nitrososphaera subcluster 1	Nitrososphaera subcluster 1.1	GU208164
RevOTU-97%-0798	0	0	0	0	0	0	0	0	0	0		0	1		0	0	0		0	FV4B4XA02JE9BE	0.08675	Nitrosotalea cluster	Nitrosotalea subcluster 1	Nitrosotalea subcluster 1.1	EU553431
RevOTU-97%-0799	0	0	0	0	0	0	0	1	0	0		0	0		0	0	0		0	FV4B4XA02GXWBU	0.07876	Nitrososphaera cluster	Nitrososphaera subcluster 1	Nitrososphaera subcluster 1.1	GQ863087
RevOTU-97%-0800	0	0	0	0	0	0	0	0	0	0		0	0		0	0	1		0	FV4B4XA02GNTBR	0.08115	Nitrososphaera cluster	Nitrososphaera cluster	Nitrososphaera cluster	DQ278573
RevOTU-97%-0801	0	0	0	0	0	0	1	0	0	0		0	0		0	0	0		0	FV4B4XA02I6431	0.1265	Nitrososphaera cluster	Nitrososphaera subcluster 1	Nitrososphaera subcluster 1.1	GQ863087
RevOTU-97%-0802	2	0	0	0	0	0	0	0	0	0		0	0		0	0	0		0	FV4B4XA02GCNPC	0.1135	Nitrososphaera cluster	Nitrososphaera subcluster 7	Nitrososphaera subcluster 7.1	EF207225
RevOTU-97%-0803	0	0	2	0	0	0	0	0	0	0		0	0		0	0	0		0	FV4B4XA02H0F3S	0.09091	Nitrososphaera cluster	Nitrososphaera cluster	Nitrososphaera cluster	DQ501096
RevOTU-97%-0804	0	0	0	0	0	0	0	1	0	0		0	0		0	0	0		0	FV4B4XA02HZ5VK	0.1007	Nitrososphaera cluster	Nitrososphaera subcluster 1	Nitrososphaera subcluster 1.1	GQ863087
RevOTU-97%-0805	6	0	0	0	0	0	0	0	0	0		0	0		0	0	0		0	FV4B4XA02FNUNC	0.1667	Nitrososphaera cluster	soil subcluster	soil subcluster	EU651245
RevOTU-97%-0806	0	2	21	0	9	0	3	19	1	0		0	0		0	0	0		0	FV4B4XA02HXGMW	0.0948	Nitrososphaera cluster	Nitrososphaera subcluster 1	Nitrososphaera subcluster 1.1	DQ501093
RevOTU-97%-0807	1	0	0	0	0	0	0	0	0	0		0	0		0	0	0		0	FV4B4XA02FV3F0	0.1739	Nitrososphaera cluster	soil subcluster	soil subcluster	EU651245
RevOTU-97%-0808	0	0	0	0	0	0	0	0	0	0		0	2		0	0	0		0	FV4B4XA02JHKDJ	0.0678	Nitrosotalea cluster	Nitrosotalea subcluster 1	Nitrosotalea subcluster 1.1	EU667869
RevOTU-97%-0809	0	0	0	0	1	0	0	0	0	0		0	0		0	0	0		0	FV4B4XA02H4ZFR	0.04843	Nitrososphaera cluster	Nitrososphaera subcluster 2	Nitrososphaera subcluster 2.1	EU672223
RevOTU-97%-0810	0	1	0	0	0	0	0	0	0	0		0	0		0	0	0		0	FV4B4XA02JO12H	0.1383	Nitrososphaera cluster	Nitrososphaera cluster	Nitrososphaera cluster	EU315718
RevOTU-97%-0811	0	2	11	0	2	0	1	10	0	0		0	0		0	0	0		0	FV4B4XA02JWPO3	0.04046	Nitrososphaera cluster	Nitrososphaera subcluster 1	Nitrososphaera subcluster 1.1	DQ148598
RevOTU-97%-0812	0	4	40	0	0	0	0	0	0	1		0	0		0	0	0		0	FV4B4XA02GVSCO	0.08495	Nitrososphaera cluster	Nitrososphaera subcluster 1	Nitrososphaera subcluster 1.1	GQ863087
RevOTU-97%-0813	0	0	0	0	0	0	0	0	1	0		0	0		0	0	0		0	FV4B4XA02HRG8F	0.06522	Nitrososphaera cluster	Nitrososphaera subcluster 1	Nitrososphaera subcluster 1.1	GQ863087
RevOTU-97%-0814	0	0	0	0	0	0	0	0	2	0		0	0		0	0	0		0	FV4B4XA02HRX17	0.1162	Nitrososphaera cluster	Nitrososphaera subcluster 1	Nitrososphaera subcluster 1.1	GQ863087
RevOTU-97%-0815	0	0	0	0	0	0	0	0	0	0		0	21		0	0	0		0	FV4B4XA02IL2PN	0.1117	Nitrosotalea cluster	Nitrosotalea subcluster 1	Nitrosotalea subcluster 1.1	FJ227691
RevOTU-97%-0816	0	0	0	0	0	0	2	0	0	0		0	0		0	0	0		0	FV4B4XA02HEA3E	0.04843	Nitrososphaera cluster	Nitrososphaera subcluster 1	Nitrososphaera subcluster 1.1	GQ863087
RevOTU-97%-0817	0	0	1	0	0	0	0	0	0	0		0	0		0	0	0		0	FV4B4XA02IA65I	0.1286	Nitrososphaera cluster	Nitrososphaera cluster	Nitrososphaera cluster	DQ148596
RevOTU-97%-0818	0	0	0	0	0	0	0	0	0	0		0	1		0	0	0		0	FV4B4XA02JL92C	0.08232	Nitrosotalea cluster	Nitrosotalea subcluster 1	Nitrosotalea subcluster 1.1	EU860257
RevOTU-97%-0819	0	0	0	2	0	0	0	0	0	0		0	0		0	0	0		0	FV4B4XA02GN3C4	0.09903	Nitrososphaera cluster	Nitrososphaera subcluster 3	Nitrososphaera subcluster 3.1	GQ863207
RevOTU-97%-0820	0	8	0	3	0	1	0	0	0	1		0	0		0	0	0		0	FV4B4XA02FZJ6S	0.1439	Nitrososphaera cluster	Nitrososphaera subcluster 3	Nitrososphaera subcluster 3.2	EU315734
RevOTU-97%-0821	0	0	0	0	0	0	0	0	0	0		0	1		0	0	0		0	FV4B4XA02IEKCS	0.0365	Nitrosopumilus cluster	Nitrosopumilus subcluster 15	Nitrosopumilus subcluster 15	GQ906659
RevOTU-97%-0822	7	0	0	1	0	0	0	0	0	0		0	0		0	0	0		0	FV4B4XA02HLUTO	0.04982	Nitrososphaera cluster	Nitrososphaera subcluster 3	Nitrososphaera subcluster 3.2	DQ534700
RevOTU-97%-0823	0	0	0	0	1	0	0	0	1	0		0	0		0	0	0		0	FV4B4XA02G7G96	0.1727	Nitrososphaera cluster	soil subcluster	soil subcluster	EU885680
RevOTU-97%-0824	0	27	4	3	11	1	37	12	0	10		0	0		0	0	0		0	FV4B4XA02G5O2U	0.05109	Nitrososphaera cluster	Nitrososphaera subcluster 1	Nitrososphaera subcluster 1.1	GQ863087
RevOTU-97%-0825	0	0	0	2	1	0	0	0	0	0		0	0		0	0	0		0	FV4B4XA02JP0HB	0.1071	Nitrososphaera cluster	Nitrososphaera subcluster 1	Nitrososphaera subcluster 1.1	GQ863087
RevOTU-97%-0826	1	0	0	0	0	0	0	0	0	0		0	0		0	0	0		0	FV4B4XA02J412C	0.05868	Nitrososphaera cluster	Nitrososphaera subcluster 3	Nitrososphaera subcluster 3.3	EU651200
RevOTU-97%-0827	0	0	1	0	0	0	0	0	0	0		0	0		0	0	0		0	FV4B4XA02IA6ZT	0.09268	Nitrososphaera cluster	Nitrososphaera subcluster 1	Nitrososphaera subcluster 1.1	FJ853249
RevOTU-97%-0828	0	0	0	0	0	0	0	0	1	0		0	0		0	0	0		0	FV4B4XA02HHKHB	0.1195	Nitrososphaera cluster	Nitrososphaera subcluster 9	Nitrososphaera subcluster 9	EU651089
RevOTU-97%-0829	3	0	0	0	0	0	0	0	0	0		0	0		0	0	0		0	FV4B4XA02JTCPC	0.03902	Nitrososphaera cluster	Nitrososphaera subcluster 3	Nitrososphaera subcluster 3.2	DQ312284
RevOTU-97%-0830	1	0	0	0	0	0	0	0	0	0		0	0		0	0	0		0	FV4B4XA02GGZA2	0.1614	Nitrososphaera cluster	soil subcluster	soil subcluster	DQ312283
RevOTU-97%-0831	0	0	0	0	0	0	0	0	0	0		0	0		0	0	1		0	FV4B4XA02GKWS0	0.05637	Nitrososphaera cluster	Nitrososphaera subcluster 1	Nitrososphaera subcluster 1	EU671952
RevOTU-97%-0832	0	0	2	0	0	0	0	0	0	0		0	0		0	0	0		0	FV4B4XA02IM7AD	0.08865	Nitrososphaera cluster	Nitrososphaera subcluster 1	Nitrososphaera subcluster 1.1	FJ853249
RevOTU-97%-0833	0	0	0	1	0	0	0	0	0	0		0	0		0	0	0		0	FV4B4XA02F06RS	0.1247	Nitrososphaera cluster	Nitrososphaera subcluster 1	Nitrososphaera subcluster 1.1	AB353465
RevOTU-97%-0834	0	2	0	0	0	0	0	0	0	0		0	0		0	0	0		0	FV4B4XA02G11JW	0.09337	Nitrososphaera cluster	Nitrososphaera subcluster 3	Nitrososphaera subcluster 3.1	DQ501115
RevOTU-97%-0835	0	0	0	0	0	0	0	0	0	0		6	0		0	0	0		0	FV4B4XA02HLBRM	0.0597	Nitrososphaera cluster	Nitrososphaera subcluster 7	Nitrososphaera subcluster 7.2	EU885696
RevOTU-97%-0836	0	0	0	0	0	0	0	0	1	0		0	0		0	0	0		0	FV4B4XA02GRM8S	0.113	Nitrososphaera cluster	Nitrososphaera cluster	Nitrososphaera cluster	AJ627422
RevOTU-97%-0837	0	0	0	0	1	0	0	0	0	0		0	0		0	0	0		0	FV4B4XA02J02EW	0.04433	Nitrososphaera cluster	Nitrososphaera subcluster 3	Nitrososphaera subcluster 3.1	DQ501037
RevOTU-97%-0838	0	0	0	2	0	0	0	0	0	0		0	0		0	0	0		0	FV4B4XA02I5KA8	0.115	Nitrososphaera cluster	Nitrososphaera subcluster 3	Nitrososphaera subcluster 3.1	EF207214
RevOTU-97%-0839	0	0	0	0	0	0	0	0	1	0		0	0		0	0	0		0	FV4B4XA02GJ0BJ	0.08148	Nitrososphaera cluster	Nitrososphaera subcluster 3	Nitrososphaera subcluster 3.1	GQ863207
RevOTU-97%-0840	0	0	0	2	0	0	0	0	0	0		0	0		0	0	0		0	FV4B4XA02I1I4P	0.07843	Nitrososphaera cluster	Nitrososphaera subcluster 3	Nitrososphaera subcluster 3.1	EF207214
RevOTU-97%-0841	4	0	0	0	0	0	0	0	0	0		0	0		0	0	0		0	FV4B4XA02ICXQ8	0.1679	Nitrososphaera cluster	soil subcluster	soil subcluster	DQ278583
RevOTU-97%-0842	0	1	0	2	0	0	0	0	0	0		0	0		0	0	0		0	FV4B4XA02HHOCL	0.06443	Nitrososphaera cluster	Nitrososphaera subcluster 3	Nitrososphaera subcluster 3.1	DQ501037
RevOTU-97%-0843	0	0	0	0	0	0	0	0	0	0		0	0		0	0	1		0	FV4B4XA02FNSXC	0.1185	Nitrososphaera cluster	Nitrososphaera subcluster 1	Nitrososphaera subcluster 1.1	DQ534873
RevOTU-97%-0844	1	0	0	0	0	0	0	0	0	0		0	0		0	0	0		0	FV4B4XA02J2T6A	0.08395	Nitrososphaera cluster	Nitrososphaera subcluster 3	Nitrososphaera subcluster 3.2	FJ601552
RevOTU-97%-0845	0	1	0	2	8	3	0	39	0	1		0	0		0	0	0		0	FV4B4XA02HKQZA	0.08354	Nitrososphaera cluster	Nitrososphaera subcluster 1	Nitrososphaera subcluster 1.1	GQ863087
RevOTU-97%-0846	0	0	0	0	0	0	0	0	7	0		0	0		0	0	0		0	FV4B4XA02GEG3Q	0.05459	N'sphaera sister cluster	N'sphaera sister subcluster 2	N'sphaera sister subcluster 2	EU651245
RevOTU-97%-0847	0	22	2	26	4	2	4	0	30	8		0	0		0	0	0		0	FV4B4XA02JWXG4	0.07921	Nitrososphaera cluster	Nitrososphaera subcluster 3	Nitrososphaera subcluster 3.1	DQ501037
RevOTU-97%-0848	0	0	0	1	0	0	1	0	0	0		0	0		0	0	0		0	FV4B4XA02HMVEC	0.117	Nitrososphaera cluster	Nitrososphaera subcluster 3	Nitrososphaera subcluster 3.1	DQ312283
RevOTU-97%-0849	0	0	0	0	0	0	0	0	0	0		0	1		0	0	0		0	FV4B4XA02JKF9W	0.09181	Nitrosotalea cluster	Nitrosotalea subcluster 1	Nitrosotalea subcluster 1.1	EU667869
RevOTU-97%-0850	0	2	0	0	25	3	9	35	4	3		0	0		0	0	0		0	FV4B4XA02F6QY6	0.1117	Nitrososphaera cluster	Nitrososphaera subcluster 9	Nitrososphaera subcluster 9	EU651089
RevOTU-97%-0851	0	0	0	0	0	1	0	0	0	0		0	0		0	0	0		0	FV4B4XA02H7UNO	0.06716	Nitrososphaera cluster	Nitrososphaera cluster	Nitrososphaera cluster	EU315718
RevOTU-97%-0852	0	0	0	0	0	0	0	0	0	0		0	2		0	0	0		0	FV4B4XA02H3E6N	0.09926	Nitrosotalea cluster	Nitrosotalea subcluster 1	Nitrosotalea subcluster 1.1	FJ483773
RevOTU-97%-0853	0	12	0	1	0	2	0	1	0	0		0	0		0	0	0		0	FV4B4XA02G9UVV	0.07921	Nitrososphaera cluster	Nitrososphaera subcluster 3	Nitrososphaera subcluster 3.1	EF207214
RevOTU-97%-0854	0	0	0	0	0	0	1	0	0	0		0	0		0	0	0		0	FV4B4XA02GSBUL	0.129	Nitrososphaera cluster	Nitrososphaera subcluster 1	Nitrososphaera subcluster 1.1	GQ863087
RevOTU-97%-0855	0	17	0	4	1	5	9	6	2	3		0	0		0	0	0		0	FV4B4XA02IJJSG	0.04724	Nitrososphaera cluster	Nitrososphaera subcluster 1	Nitrososphaera subcluster 1.1	GQ863087
RevOTU-97%-0856	0	0	0	0	0	0	0	0	0	0		0	1		0	0	0		0	FV4B4XA02GS7OA	0.0825	Nitrosotalea cluster	Nitrosotalea subcluster 1	Nitrosotalea subcluster 1.1	EU667869
RevOTU-97%-0857	2	0	0	0	0	0	0	0	0	0		0	0		0	0	0		0	FV4B4XA02IUC5H	0.09227	Nitrososphaera cluster	Nitrososphaera subcluster 3	Nitrososphaera subcluster 3.2	DQ312284
RevOTU-97%-0858	0	0	0	0	0	0	0	0	1	0		0	0		0	0	0		0	FV4B4XA02GFW2M	0.07	Nitrososphaera cluster	Nitrososphaera subcluster 3	Nitrososphaera subcluster 3.1	EF207214
RevOTU-97%-0859	0	0	4	0	0	0	0	0	0	0		0	0		0	0	0		0	FV4B4XA02GQ13D	0.101	Nitrososphaera cluster	Nitrososphaera subcluster 1	Nitrososphaera subcluster 1.1	FJ853249
RevOTU-97%-0860	0	0	0	0	0	0	0	0	0	0		0	0		0	0	3		0	FV4B4XA02HVQ9E	0.0916	Nitrososphaera cluster	Nitrososphaera subcluster 1	Nitrososphaera subcluster 1.1	DQ534873
RevOTU-97%-0861	0	0	0	0	0	0	0	0	0	0		0	0		0	2	0		0	FV4B4XA02JVMRS	0.1263	N'sphaera sister cluster	N'sphaera sister subcluster 2	N'sphaera sister subcluster 2	EU651245
RevOTU-97%-0862	0	1	0	0	1	0	0	0	0	0		0	0		0	0	0		0	FV4B4XA02I98T4	0.1115	Nitrososphaera cluster	Nitrososphaera subcluster 9	Nitrososphaera subcluster 9	EU651089
RevOTU-97%-0863	0	1	0	0	0	0	0	0	0	0		0	0		0	0	0		0	FV4B4XA02FLIX0	0.1058	Nitrososphaera cluster	Nitrososphaera subcluster 3	Nitrososphaera subcluster 3.1	EF207214
RevOTU-97%-0864	0	1	0	0	1	0	2	1	0	3		0	0		0	0	0		0	FV4B4XA02IS5R9	0.05128	Nitrososphaera cluster	Nitrososphaera subcluster 6	Nitrososphaera subcluster 6.1	DQ148584
RevOTU-97%-0865	0	0	0	0	0	0	0	0	0	0		0	0		0	0	1		0	FV4B4XA02HAWDE	0.07595	Nitrososphaera cluster	Nitrososphaera subcluster 1	Nitrososphaera subcluster 1.1	DQ534873
RevOTU-97%-0866	0	0	0	1	0	0	0	0	0	0		0	0		0	0	0		0	FV4B4XA02FU94S	0.07848	Nitrososphaera cluster	Nitrososphaera subcluster 3	Nitrososphaera subcluster 3.1	GQ863207
RevOTU-97%-0867	0	0	0	0	0	0	1	0	0	0		0	0		0	0	0		0	FV4B4XA02IULNJ	0.1494	Nitrososphaera cluster	Nitrososphaera subcluster 1	Nitrososphaera subcluster 1.1	DQ148657
RevOTU-97%-0868	8	0	0	0	0	0	0	0	0	0		0	0		0	0	0		0	FV4B4XA02HS1A7	0.08226	Nitrososphaera cluster	Nitrososphaera subcluster 3	Nitrososphaera subcluster 3.2	FJ601552
RevOTU-97%-0869	0	117	2	8	6	47	41	81	19	21		0	0		0	0	0		0	FV4B4XA02IQT2P	0.05316	Nitrososphaera cluster	Nitrososphaera subcluster 1	Nitrososphaera subcluster 1.1	GQ863087
RevOTU-97%-0870	0	0	1	0	0	0	0	0	0	0		0	0		0	0	0		0	FV4B4XA02JMLZ5	0.1256	Nitrososphaera cluster	Nitrososphaera subcluster 1	Nitrososphaera subcluster 1.1	FJ853249
RevOTU-97%-0871	0	0	0	0	0	0	0	0	0	0		0	1		0	0	22		0	FV4B4XA02HRE88	0.06138	Nitrososphaera cluster	Nitrososphaera cluster	Nitrososphaera cluster	AJ627422
RevOTU-97%-0872	0	0	0	1	0	0	0	0	0	0		0	0		0	0	0		0	FV4B4XA02FKJNT	0.07949	Nitrososphaera cluster	Nitrososphaera subcluster 3	Nitrososphaera subcluster 3.1	EU885711
RevOTU-97%-0873	0	0	0	5	0	0	0	0	0	0		0	0		0	0	0		0	FV4B4XA02JVF6R	0.1053	Nitrososphaera cluster	Nitrososphaera subcluster 3	Nitrososphaera subcluster 3.1	DQ312275
RevOTU-97%-0874	0	0	3	0	0	0	0	0	0	0		0	0		0	0	0		0	FV4B4XA02ILBN0	0.06211	Nitrososphaera cluster	Nitrososphaera subcluster 1	Nitrososphaera subcluster 1.1	DQ534873
RevOTU-97%-0875	0	0	28	0	0	0	0	0	0	0		0	0		0	0	0		0	FV4B4XA02JWIUP	0.1176	Nitrososphaera cluster	Nitrososphaera subcluster 1	Nitrososphaera subcluster 1.1	DQ534873
RevOTU-97%-0876	0	0	0	0	0	0	0	0	0	0		0	0		51	2	0		0	FV4B4XA02FZYWH	0.04451	Nitrososphaera cluster	Nitrososphaera cluster	Nitrososphaera cluster	DQ278530
RevOTU-97%-0877	1	0	0	0	0	0	0	0	0	0		0	0		0	0	0		0	FV4B4XA02G6QX0	0.1506	Nitrososphaera cluster	soil subcluster	soil subcluster	EU315734
RevOTU-97%-0878	0	0	6	0	0	0	0	0	0	0		0	0		0	0	0		0	FV4B4XA02IZ0RJ	0.1059	Nitrososphaera cluster	Nitrososphaera subcluster 1	Nitrososphaera subcluster 1.1	DQ501044
RevOTU-97%-0879	0	0	0	0	0	0	2	0	0	0		0	0		0	0	0		0	FV4B4XA02HN3VF	0.09661	Nitrososphaera cluster	Nitrososphaera subcluster 3	Nitrososphaera subcluster 3.1	GQ863207
RevOTU-97%-0880	0	0	0	0	0	0	0	0	0	0		0	0		0	0	2		0	FV4B4XA02JKSX3	0.04974	Nitrososphaera cluster	Nitrososphaera subcluster 2	Nitrososphaera subcluster 2.1	FN423459
RevOTU-97%-0881	0	0	0	0	0	0	0	0	1	0		0	0		0	0	0		0	FV4B4XA02GUZVC	0.1204	Nitrososphaera cluster	Nitrososphaera subcluster 3	Nitrososphaera subcluster 3.1	GQ863207
RevOTU-97%-0882	0	0	0	0	0	0	0	1	0	0		0	0		0	0	0		0	FV4B4XA02FZKY5	0.06562	Nitrososphaera cluster	Nitrososphaera subcluster 3	Nitrososphaera subcluster 3.1	DQ501037
RevOTU-97%-0883	1	0	0	0	0	0	0	0	0	0		0	0		0	0	0		0	FV4B4XA02H6MAO	0.06806	Nitrososphaera cluster	Nitrososphaera subcluster 3	Nitrososphaera subcluster 3.2	FJ601552
RevOTU-97%-0884	0	0	0	1	0	0	0	0	0	0		0	0		0	0	0		0	FV4B4XA02HQEK0	0.08201	Nitrososphaera cluster	Nitrososphaera subcluster 3	Nitrososphaera subcluster 3.1	GQ142775
RevOTU-97%-0885	0	0	0	0	0	0	0	3	0	0		0	0		0	0	0		0	FV4B4XA02IIU3A	0.07895	Nitrososphaera cluster	Nitrososphaera subcluster 2	Nitrososphaera subcluster 2.1	DQ148589
RevOTU-97%-0886	1	0	0	0	0	0	0	0	0	0		0	0		0	0	0		0	FV4B4XA02HU5VJ	0.1293	Nitrososphaera cluster	Nitrososphaera subcluster 3	Nitrososphaera subcluster 3.2	GQ143218
RevOTU-97%-0887	0	0	0	0	0	0	0	0	0	0		0	0		5	0	0		0	FV4B4XA02IDM26	0.08824	Nitrososphaera cluster	Nitrososphaera cluster	Nitrososphaera cluster	EU025175
RevOTU-97%-0888	0	0	0	3	0	0	0	0	0	0		0	0		0	0	0		0	FV4B4XA02GI46P	0.06133	Nitrososphaera cluster	Nitrososphaera subcluster 3	Nitrososphaera subcluster 3.1	GQ863207
RevOTU-97%-0889	0	0	0	0	0	0	0	1	0	0		0	0		0	0	0		0	FV4B4XA02IFHWS	0.08635	Nitrososphaera cluster	Nitrososphaera subcluster 2	Nitrososphaera subcluster 2.1	EU671637
RevOTU-97%-0890	1	0	0	0	0	0	0	0	0	0		0	0		0	0	0		0	FV4B4XA02FU1OA	0.05292	Nitrososphaera cluster	Nitrososphaera subcluster 1	Nitrososphaera subcluster 1.1	EU590391
RevOTU-97%-0891	0	0	0	0	0	0	0	0	1	0		0	0		0	0	0		0	FV4B4XA02J3WHB	0.08357	Nitrososphaera cluster	Nitrososphaera subcluster 3	Nitrososphaera subcluster 3.3	EU651200
RevOTU-97%-0892	0	0	0	1	0	0	0	0	0	0		0	0		0	0	0		0	FV4B4XA02HXH71	0.1176	Nitrososphaera cluster	Nitrososphaera subcluster 3	Nitrososphaera subcluster 3.1	EF207219
RevOTU-97%-0893	0	12	0	0	2	0	0	0	1	5		0	0		0	0	0		0	FV4B4XA02I0JQI	0.07563	Nitrososphaera cluster	Nitrososphaera subcluster 3	Nitrososphaera subcluster 3.1	GQ863207
RevOTU-97%-0894	0	0	0	1	0	0	0	0	0	0		0	0		0	0	0		0	FV4B4XA02G97GE	0.05322	Nitrososphaera cluster	Nitrososphaera subcluster 8	Nitrososphaera subcluster 8.1	EF207226
RevOTU-97%-0895	0	0	1	0	0	0	0	0	0	0		0	0		0	0	0		0	FV4B4XA02GPALX	0.1204	Nitrososphaera cluster	Nitrososphaera subcluster 1	Nitrososphaera subcluster 1.1	FJ853249
RevOTU-97%-0896	0	0	0	0	0	0	0	0	0	0		0	1		0	0	0		0	FV4B4XA02IXBUO	0.1067	Nitrosotalea cluster	Nitrosotalea subcluster 1	Nitrosotalea subcluster 1.1	FJ483773
RevOTU-97%-0897	1	0	0	0	0	0	0	0	0	0		0	0		0	0	0		0	FV4B4XA02JMXQM	0.05618	Nitrososphaera cluster	Nitrososphaera subcluster 3	Nitrososphaera subcluster 3.1	EF207219
RevOTU-97%-0898	0	0	1	0	0	0	0	0	0	0		0	0		0	0	0		0	FV4B4XA02HCFBU	0.07303	Nitrososphaera cluster	Nitrososphaera subcluster 1	Nitrososphaera subcluster 1.1	GQ226121
RevOTU-97%-0899	0	0	0	0	0	0	0	0	0	0		0	0		0	0	3		0	FV4B4XA02H55FA	0.05085	Nitrososphaera cluster	Nitrososphaera subcluster 4	Nitrososphaera subcluster 4.1	EU025155
RevOTU-97%-0900	0	0	0	0	0	0	1	0	0	0		0	0		0	0	0		0	FV4B4XA02ICP91	0.09296	Nitrososphaera cluster	Nitrososphaera subcluster 1	Nitrososphaera subcluster 1.1	GQ863087
RevOTU-97%-0901	1	0	0	0	0	0	0	0	0	0		0	0		0	0	0		0	FV4B4XA02GZU1N	0.09402	Nitrososphaera cluster	Nitrososphaera subcluster 5	Nitrososphaera subcluster 5.1	DQ148678
RevOTU-97%-0902	0	0	1	0	0	0	0	0	0	0		0	0		0	0	0		0	FV4B4XA02INKX0	0.1089	Nitrososphaera cluster	Nitrososphaera subcluster 1	Nitrososphaera subcluster 1.1	DQ148657
RevOTU-97%-0903	0	0	0	3	0	0	0	0	0	0		0	0		0	0	0		0	FV4B4XA02HUMCI	0.1782	Nitrososphaera cluster	soil subcluster	soil subcluster	EU671734
RevOTU-97%-0904	1	0	0	0	0	0	0	0	0	0		0	0		0	0	0		0	FV4B4XA02IAONQ	0.07759	Nitrososphaera cluster	Nitrososphaera subcluster 5	Nitrososphaera subcluster 5.1	DQ148678
RevOTU-97%-0905	0	0	0	0	0	0	0	0	0	0		0	0		1	0	0		0	FV4B4XA02FVKYU	0.1003	Nitrososphaera cluster	Nitrososphaera cluster	Nitrososphaera cluster	EU672283
RevOTU-97%-0906	1	0	0	0	0	0	0	0	0	0		0	0		0	0	0		0	FV4B4XA02IFXM0	0.08069	Nitrososphaera cluster	Nitrososphaera subcluster 1	Nitrososphaera subcluster 1.1	GU208164
RevOTU-97%-0907	0	1	0	0	0	0	0	0	0	0		0	0		0	0	0		0	FV4B4XA02G7UTL	0.1156	Nitrososphaera cluster	Nitrososphaera cluster	Nitrososphaera cluster	EU315718
RevOTU-97%-0908	0	0	0	0	0	0	0	0	0	0		0	0		0	0	1		0	FV4B4XA02G9162	0.0578	Nitrososphaera cluster	Nitrososphaera cluster	Nitrososphaera cluster	DQ148596
RevOTU-97%-0909	0	0	1	0	0	0	0	0	0	0		0	0		0	0	0		0	FV4B4XA02JTHIA	0.06052	Nitrososphaera cluster	Nitrososphaera subcluster 1	Nitrososphaera subcluster 1.1	DQ148598
RevOTU-97%-0910	0	0	0	1	0	0	0	0	0	0		0	0		0	0	0		0	FV4B4XA02HB7P1	0.06936	Nitrososphaera cluster	Nitrososphaera subcluster 3	Nitrososphaera subcluster 3.1	GQ142775
RevOTU-97%-0911	0	1	0	0	0	0	0	0	0	0		0	0		0	0	0		0	FV4B4XA02H6NKJ	0.1009	Nitrososphaera cluster	Nitrososphaera subcluster 3	Nitrososphaera subcluster 3.1	EF207214
RevOTU-97%-0912	0	1	0	0	0	0	0	0	0	0		0	0		0	0	0		0	FV4B4XA02IYVWA	0.1069	Nitrososphaera cluster	Nitrososphaera subcluster 6	Nitrososphaera subcluster 6.1	EU590159
RevOTU-97%-0913	0	0	0	0	0	0	0	0	0	0		0	1		0	0	0		0	FV4B4XA02FSQM0	0.1066	Nitrosotalea cluster	Nitrosotalea subcluster 1	Nitrosotalea subcluster 1.1	EU667869
RevOTU-97%-0914	0	0	0	0	0	0	0	0	0	0		0	0		0	0	0		2	FV4B4XA02IX0CB	0.01734	Nitrososphaera cluster	Nitrososphaera subcluster 1	Nitrososphaera subcluster 1.1	GQ142840
RevOTU-97%-0915	0	0	0	0	0	0	0	1	0	0		0	0		0	0	0		0	FV4B4XA02HB70Q	0.04348	Nitrososphaera cluster	Nitrososphaera subcluster 1	Nitrososphaera subcluster 1.1	FJ853254
RevOTU-97%-0916	0	0	11	0	0	0	0	0	0	0		0	0		0	0	0		0	FV4B4XA02HS2AC	0.08915	Nitrososphaera cluster	Nitrososphaera subcluster 1	Nitrososphaera subcluster 1.1	DQ501044
RevOTU-97%-0917	0	0	5	0	0	0	0	0	0	0		0	0		0	0	0		0	FV4B4XA02JYE56	0.1069	Nitrososphaera cluster	Nitrososphaera subcluster 1	Nitrososphaera subcluster 1.1	DQ501093
RevOTU-97%-0918	0	0	0	0	0	0	1	0	0	0		0	0		0	0	0		0	FV4B4XA02I43C2	0.06069	Nitrososphaera cluster	Nitrososphaera subcluster 1	Nitrososphaera subcluster 1.1	DQ148598
RevOTU-97%-0919	0	1	0	0	0	0	0	0	0	0		0	0		0	0	0		0	FV4B4XA02G5D9C	0.05217	Nitrososphaera cluster	Nitrososphaera subcluster 2	Nitrososphaera subcluster 2.1	EU672223
RevOTU-97%-0920	0	1	0	0	0	0	0	0	0	0		0	0		0	0	0		0	FV4B4XA02HHR3P	0.1043	Nitrososphaera cluster	Nitrososphaera subcluster 3	Nitrososphaera subcluster 3.1	DQ312275
RevOTU-97%-0921	0	2	0	4	0	1	0	0	6	0		0	0		0	0	0		0	FV4B4XA02FZ96T	0.05507	Nitrososphaera cluster	Nitrososphaera subcluster 3	Nitrososphaera subcluster 3.1	DQ312273
RevOTU-97%-0922	0	0	0	0	0	0	1	0	0	0		0	0		0	0	0		0	FV4B4XA02HY7F3	0.0814	Nitrososphaera cluster	Nitrososphaera subcluster 4	Nitrososphaera subcluster 4.1	DQ148809
RevOTU-97%-0923	0	0	0	0	0	0	0	0	0	0		0	0		1	0	0		0	FV4B4XA02HZIHC	0.0843	Nitrososphaera cluster	Nitrososphaera subcluster 4	Nitrososphaera subcluster 4.1	DQ148901
RevOTU-97%-0924	0	0	0	0	0	0	0	0	0	0		0	0		1	0	0		0	FV4B4XA02ISEVR	0.0896	Nitrososphaera cluster	Nitrososphaera subcluster 4	Nitrososphaera subcluster 4.1	AB353462
RevOTU-97%-0925	0	0	0	1	0	0	0	0	0	0		0	0		0	0	0		0	FV4B4XA02JTLOI	0.08116	Nitrososphaera cluster	Nitrososphaera subcluster 3	Nitrososphaera subcluster 3.1	EU885711
RevOTU-97%-0926	0	1	0	0	0	0	0	0	0	0		0	0		0	0	0		0	FV4B4XA02JFQEN	0.1188	Nitrososphaera cluster	Nitrososphaera cluster	Nitrososphaera cluster	GQ481040
RevOTU-97%-0927	0	0	0	0	1	0	1	0	1	0		0	0		0	0	0		0	FV4B4XA02FYHAT	0.142	Nitrososphaera cluster	Nitrososphaera subcluster 1	Nitrososphaera subcluster 1.1	DQ501093
RevOTU-97%-0928	0	0	0	0	0	0	0	0	0	0		0	0		1	0	0		0	FV4B4XA02HUU69	0.09302	Nitrososphaera cluster	Nitrososphaera subcluster 4	Nitrososphaera subcluster 4.1	GU931377
RevOTU-97%-0929	0	0	0	0	0	0	0	0	0	0		0	0		1	0	0		0	FV4B4XA02GM4K9	0.05507	Nitrososphaera cluster	Nitrososphaera cluster	Nitrososphaera cluster	EU025175
RevOTU-97%-0930	0	0	0	0	0	0	0	0	0	0		0	1		0	0	0		0	FV4B4XA02JT7GI	0.07849	Nitrosotalea cluster	Nitrosotalea subcluster 1	Nitrosotalea subcluster 1.1	FJ227769
RevOTU-97%-0931	0	0	0	0	0	0	0	0	0	0		0	0		0	0	1		0	FV4B4XA02GEMEE	0.1224	Nitrososphaera cluster	Nitrososphaera subcluster 1	Nitrososphaera subcluster 1.1	DQ501044
RevOTU-97%-0932	0	0	0	0	0	0	0	0	2	0		0	0		0	0	0		0	FV4B4XA02GYL4F	0.04118	Nitrososphaera cluster	Nitrososphaera subcluster 6	Nitrososphaera subcluster 6.1	DQ534823
RevOTU-97%-0933	0	0	0	0	0	0	0	2	0	0		0	0		0	0	0		0	FV4B4XA02HWTPK	0.05015	Nitrososphaera cluster	Nitrososphaera subcluster 2	Nitrososphaera subcluster 2.1	EU672223
RevOTU-97%-0934	0	0	0	0	0	0	0	0	0	0		0	0		0	0	1		0	FV4B4XA02JI9WS	0.07038	Nitrososphaera cluster	Nitrososphaera subcluster 6	Nitrososphaera subcluster 6.1	DQ534823
RevOTU-97%-0935	0	0	0	1	0	0	0	0	0	0		0	0		0	0	0		0	FV4B4XA02G3TZ5	0.1593	Nitrososphaera cluster	soil subcluster	soil subcluster	GQ863087
RevOTU-97%-0936	0	0	1	0	0	0	0	0	0	0		0	0		0	0	0		0	FV4B4XA02GANMG	0.07647	Nitrososphaera cluster	Nitrososphaera subcluster 6	Nitrososphaera subcluster 6.1	DQ148584
RevOTU-97%-0937	0	0	0	0	0	0	0	0	0	0		0	0		1	0	0		0	FV4B4XA02H3LT4	0.05	Nitrososphaera cluster	Nitrososphaera subcluster 4	Nitrososphaera subcluster 4.1	DQ148901
RevOTU-97%-0938	0	0	0	0	0	0	0	1	0	0		0	0		0	0	0		0	FV4B4XA02IH0UU	0.1003	Nitrososphaera cluster	Nitrososphaera subcluster 1	Nitrososphaera subcluster 1.1	FJ853249
RevOTU-97%-0939	0	1	0	0	0	0	0	0	0	0		0	0		0	0	0		0	FV4B4XA02I26A1	0.09172	Nitrososphaera cluster	Nitrososphaera subcluster 3	Nitrososphaera subcluster 3.2	EU315734
RevOTU-97%-0940	0	0	0	1	0	0	0	0	0	0		0	0		0	0	0		0	FV4B4XA02IER95	0.0767	Nitrososphaera cluster	Nitrososphaera subcluster 3	Nitrososphaera subcluster 3.1	GQ863207
RevOTU-97%-0941	0	0	2	0	0	0	0	0	0	0		0	0		0	0	0		0	FV4B4XA02ITO0X	0.09792	Nitrososphaera cluster	Nitrososphaera subcluster 1	Nitrososphaera subcluster 1.1	GQ863087
RevOTU-97%-0942	0	0	0	0	0	0	0	0	1	0		0	0		0	0	0		0	FV4B4XA02JF2W4	0.04748	Nitrososphaera cluster	Nitrososphaera subcluster 6	Nitrososphaera subcluster 6.1	DQ148584
RevOTU-97%-0943	0	0	0	2	0	0	1	0	0	0		0	0		0	0	0		0	FV4B4XA02JUW5R	0.04438	Nitrososphaera cluster	Nitrososphaera subcluster 1	Nitrososphaera subcluster 1.1	GQ863087
RevOTU-97%-0944	0	0	0	1	0	0	0	0	0	0		0	0		0	0	0		0	FV4B4XA02JFXL2	0.09792	Nitrososphaera cluster	Nitrososphaera subcluster 3	Nitrososphaera subcluster 3.1	EU885711
RevOTU-97%-0945	0	0	1	0	0	0	0	0	0	0		0	0		0	0	0		0	FV4B4XA02JQI82	0.1039	N'sphaera sister cluster	N'sphaera sister subcluster 1	N'sphaera sister subcluster 1.1	GQ226088
RevOTU-97%-0946	1	0	0	0	0	0	0	0	0	0		0	0		0	0	0		0	FV4B4XA02H0GK8	0.02374	Nitrososphaera cluster	Nitrososphaera subcluster 3	Nitrososphaera subcluster 3.2	EF207218
RevOTU-97%-0947	1	0	0	0	0	0	0	0	0	0		0	0		0	0	0		0	FV4B4XA02GEJ4B	0.1187	Nitrososphaera cluster	Nitrososphaera subcluster 3	Nitrososphaera subcluster 3.1	DQ312275
RevOTU-97%-0948	0	0	0	0	0	0	0	0	0	0		0	0		1	0	0		0	FV4B4XA02HRA2Z	0.08902	Nitrososphaera cluster	Nitrososphaera subcluster 4	Nitrososphaera subcluster 4.1	EU197172
RevOTU-97%-0949	1	0	0	0	0	0	0	0	0	0		0	0		0	0	0		0	FV4B4XA02IASF3	0.04762	Nitrososphaera cluster	Nitrososphaera subcluster 8	Nitrososphaera subcluster 8.1	EF207226
RevOTU-97%-0950	0	0	0	0	0	0	0	1	0	0		0	0		0	0	0		0	FV4B4XA02HQZXT	0.1157	Nitrososphaera cluster	Nitrososphaera cluster	Nitrososphaera cluster	DQ148596
RevOTU-97%-0951	0	0	0	0	0	0	0	0	0	0		0	0		1	0	0		0	FV4B4XA02JWRVV	0.09337	Nitrosopumilus cluster	Nitrosopumilus subcluster 5	Nitrosopumilus subcluster 5.1	DQ672684
RevOTU-97%-0952	0	1	0	0	0	0	0	0	0	0		0	0		0	0	0		0	FV4B4XA02I4FI9	0.1235	Nitrososphaera cluster	Nitrososphaera cluster	Nitrososphaera cluster	EU315718
RevOTU-97%-0953	0	0	0	0	0	1	0	0	0	0		0	0		0	0	0		0	FV4B4XA02HBF3L	0.03904	Nitrososphaera cluster	Nitrososphaera subcluster 3	Nitrososphaera subcluster 3.3	EU885642
RevOTU-97%-0954	0	0	1	0	0	0	0	0	0	0		0	0		0	0	0		0	FV4B4XA02FYVXR	0.1269	Nitrososphaera cluster	Nitrososphaera subcluster 1	Nitrososphaera subcluster 1.1	DQ501044
RevOTU-97%-0955	0	0	0	0	0	0	0	0	0	0		0	0		0	0	2		0	FV4B4XA02JCLAF	0.07879	Nitrososphaera cluster	Nitrososphaera subcluster 1	Nitrososphaera subcluster 1.1	DQ534873
RevOTU-97%-0956	0	0	1	0	0	0	0	0	0	0		0	0		0	0	0		0	FV4B4XA02HUR3I	0.09366	Nitrososphaera cluster	Nitrososphaera subcluster 1	Nitrososphaera subcluster 1.1	DQ501044
RevOTU-97%-0957	1	0	0	0	0	0	0	0	0	0		0	0		0	0	0		0	FV4B4XA02F1LBI	0.0574	Nitrososphaera cluster	Nitrososphaera subcluster 3	Nitrososphaera subcluster 3.2	DQ312284
RevOTU-97%-0958	0	0	2	0	0	0	0	0	0	0		0	0		0	0	0		0	FV4B4XA02I95IT	0.09697	Nitrososphaera cluster	Nitrososphaera subcluster 1	Nitrososphaera subcluster 1.1	DQ501093
RevOTU-97%-0959	0	0	0	0	0	0	0	0	0	0		0	0		1	0	0		0	FV4B4XA02GK2DL	0.05136	Nitrosotalea cluster	Nitrosotalea subcluster 2	Nitrosotalea subcluster 2	FN773447
RevOTU-97%-0960	0	0	0	0	0	0	0	0	0	0		0	0		0	0	1		0	FV4B4XA02G8QGN	0.07599	Nitrososphaera cluster	Nitrososphaera subcluster 1	Nitrososphaera subcluster 1.1	DQ501044
RevOTU-97%-0961	0	1	1	0	2	0	3	6	0	0		0	0		0	0	0		0	FV4B4XA02JTSJA	0.07927	Nitrososphaera cluster	Nitrososphaera subcluster 1	Nitrososphaera subcluster 1.1	DQ148598
RevOTU-97%-0962	0	0	0	0	0	0	0	1	0	0		0	0		0	0	0		0	FV4B4XA02FNUD7	0.1159	Nitrososphaera cluster	Nitrososphaera subcluster 1	Nitrososphaera subcluster 1.1	GQ863087
RevOTU-97%-0963	0	0	0	0	0	0	0	0	0	0		0	0		0	0	2		0	FV4B4XA02FSM1F	0.05329	N'sphaera sister cluster	N'sphaera sister subcluster 1	N'sphaera sister subcluster 1.1	DQ534699
RevOTU-97%-0964	0	0	0	0	0	0	0	0	0	0		0	0		5	3	0		0	FV4B4XA02G9U51	0.06329	Nitrososphaera cluster	Nitrososphaera subcluster 9	Nitrososphaera subcluster 9	GQ226116
RevOTU-97%-0965	0	0	0	0	0	0	0	1	0	0		0	0		0	0	0		0	FV4B4XA02IN9Q2	0.1356	Nitrososphaera cluster	Nitrososphaera subcluster 1	Nitrososphaera subcluster 1.1	DQ148598
[truncated: 23 more rows]
